# Supplementary material for: Genetic architecture of wood properties based on association analysis and co‐expression networks in white spruce
Source: New Phytol. 2015 Nov 30;210(1):240–55. doi: 10.1111/nph.13762 (PMC5063130; doi:10.1111/nph.13762)
Supplement: Supplementary file 2 — Table S1 Genes significantly associated with EW traits and their functions Table S2 Genes significantly associated with LW traits and their functions Table S3 The 93 selected genes that were connected to NAC‐7, NAC‐8, and to MYB1, MYB4 and MYB8 in the co‐expression network and their functions Methods S1 Candidate genes selection. Methods S2 Information and formulas used for estimation of quantitative genetic parameters. Methods S3 The hypergeometric test used for the evaluation of the over‐ and under‐representation of candidate and significant genes in the co‐expression groups. [file NPH-210-240-s002.xlsx]

## Sheet: Table S1
Table S1 Genes significantly associated with EW traits ( P<0.05) and their functions
Earlywood traits1	Cluster ID2	GenBank	P-value	Q-value	R2a	TAIR.accession	TAIR.e.value	TAIR.description	Pine.accession	Pine.e.value	Pine.description
MFA	GQ0025_F11	BT100556	0.0383192	0.939939	0.00386259	AT5G23420	9e-26	high-mobility group box 6	UG|Pta.14467|gb|DR015688	2e-61	Transcribed locus, weakly similar to XP_002983394.1 hypothetical protein SELMODRAFT_117986 [Selaginella moellendorffii]
MFA	GQ0026_G09	BT100581	0.0366002	0.939939	0.00391704				UG|Pta.13680|gb|DR095327	4e-86	Transcribed locus, weakly similar to NP_001058376.1 Os06g0681200 [Oryza sativa Japonica Group]
MFA	GQ0033_B24	BT100629	0.00341749	0.751979	0.00673446	AT1G20990	1e-54	Cysteine/Histidine-rich C1 domain family protein	UG|Pta.15762|gb|DR098800	4e-131	Transcribed locus, weakly similar to NP_173523.1 DC1 domain-containing protein [Arabidopsis thaliana]
MFA	GQ0041_C08	BT100734	0.00261335	0.667555	0.00705372	AT5G54160	5e-102	O-methyltransferase 1	UG|Pta.11336|gb|DN464246	4e-168	Transcribed locus, weakly similar to XP_002317838.1 caffeic acid 3-O-methyltransferase [Populus trichocarpa]
MFA	GQ00411_H03	BT100697	0.0495118	0.939939	0.00355859	AT5G06770	2e-47	KH domain-containing protein / zinc finger (CCCH type) family protein	UG|Pta.34373|gb|CO368138	5e-166	Transcribed locus, weakly similar to XP_002273052.1 PREDICTED: hypothetical protein [Vitis vinifera]
MFA	GQ0043_B09	GE473737	0.0437735	0.939939	0.00370471	AT1G25540	5e-33	phytochrome and flowering time regulatory protein (PFT1)	UG|Pta.16208|gb|DR091027	7e-72	Transcribed locus, weakly similar to XP_002311445.1 predicted protein [Populus trichocarpa]
MFA	GQ0043_B09	GE473737	0.0446921	0.939939	0.00368007	AT1G25540	5e-33	phytochrome and flowering time regulatory protein (PFT1)	UG|Pta.16208|gb|DR091027	7e-72	Transcribed locus, weakly similar to XP_002311445.1 predicted protein [Populus trichocarpa]
MFA	GQ0044_M10	BT100796	0.029385	0.939939	0.00280878	AT1G51940	6e-157	protein kinase family protein / peptidoglycan-binding LysM domain-containing protein	UG|Pta.17434|gb|DR089413	2e-41	Transcribed locus, weakly similar to XP_002301786.1 predicted protein [Populus trichocarpa]
MFA	GQ0045_B13	BT100801	0.020983	0.923294	0.00457738	AT5G06710	7e-63	homeobox from Arabidopsis thaliana	UG|Pta.16362|gb|DR101028	1e-142	Transcribed locus, moderately similar to NP_001063311.1 Os09g0447000 [Oryza sativa Japonica Group]
MFA	GQ0045_F02	BT100802	0.0479414	0.939939	0.00359682	AT3G07650	1e-23	CONSTANS-like 9	UG|Pta.20036|gb|DT626887	0.00000000000003	Transcribed locus, weakly similar to XP_001778298.1 predicted protein [Physcomitrella patens subsp. patens]
MFA	GQ0046_G08	BT100818	0.0192326	0.923294	0.00468081	AT5G54240	1e-95	Protein of unknown function (DUF1223)	UG|Pta.4368|gb|DR684403	5e-147	Transcribed locus, weakly similar to XP_002969957.1 hypothetical protein SELMODRAFT_67460 [Selaginella moellendorffii]
MFA	GQ0046_G08	BT100818	0.0299708	0.939939	0.00415418	AT5G54240	1e-95	Protein of unknown function (DUF1223)	UG|Pta.4368|gb|DR684403	5e-147	Transcribed locus, weakly similar to XP_002969957.1 hypothetical protein SELMODRAFT_67460 [Selaginella moellendorffii]
MFA	GQ0047_C07	BT100845	0.0390632	0.939939	0.00383977	AT3G28180	6e-54	Cellulose-synthase-like C4	UG|Pta.3057|gb|DR160698	2e-90	Transcribed locus, moderately similar to NP_566835.1 xyloglucan glycosyltransferase 4 [Arabidopsis thaliana]
MFA	GQ0047_C21	BT100848	0.0479565	0.939939	0.00359644	AT4G30260	2e-82	Integral membrane Yip1 family protein	UG|Pta.9192|gb|DN460176	6e-130	Transcribed locus, moderately similar to NP_567843.1 Yip1 integral membrane domain-containing protein [Arabidopsis thaliana]
MFA	GQ0049_C16	BT100889	0.0110474	0.914749	0.00533936	AT2G27030	7e-81	calmodulin 5	UG|Pta.3587|gb|DR023511	6e-117	Transcribed locus, moderately similar to NP_031615.1 calmodulin [Mus musculus]
MFA	GQ0049_H12	BT100894	0.0478281	0.939939	0.00359963	AT1G77380	7e-127	amino acid permease 3	UG|Pta.19607|gb|CX646859	1e-115	Transcribed locus, weakly similar to XP_002285878.1 PREDICTED: hypothetical protein isoform 1 [Vitis vinifera]
MFA	GQ0065_E22	BT101040	0.00774884	0.914749	0.00576085	AT2G02540	3e-21	homeobox protein 21	UG|Pta.9219|gb|DR112078	2e-83	Transcribed locus, moderately similar to NP_565088.1 mini zinc finger 1 [Arabidopsis thaliana]
MFA	GQ0066_A04	BT101056	0.0420162	0.939939	0.00375331	AT4G16360	2e-81	5'-AMP-activated protein kinase beta-2 subunit protein	UG|Pta.9602|gb|CX646743	4e-162	Transcribed locus, moderately similar to XP_002270683.1 PREDICTED: hypothetical protein [Vitis vinifera]
MFA	GQ0072_O04	BT101204	0.0430481	0.939939	0.00372453	AT4G08150	2e-49	KNOTTED-like from Arabidopsis thaliana	UG|Pta.6795|gb|CO168022	3e-148	Transcribed locus, moderately similar to NP_001051139.2 Os03g0727000 [Oryza sativa Japonica Group]
MFA	GQ0072_P11	BT101206	0.0216398	0.923294	0.00454079	AT1G61290	5e-114	syntaxin of plants 124	UG|Pta.21171|gb|DR055172	2e-103	Transcribed locus, moderately similar to XP_002319678.1 predicted protein [Populus trichocarpa]
MFA	GQ0082_G01	BT101255	0.0147669	0.915026	0.00351988	AT4G05320	2e-100	polyubiquitin 10	UG|Pta.1620|gb|DN451740	9e-113	Transcribed locus, strongly similar to XP_958803.1 polyubiquitin [Neurospora crassa OR74A]
MFA	GQ0083_E11	GE476897	0.0122478	0.915026	0.0052168	AT2G31880	9e-105	Leucine-rich repeat protein kinase family protein	UG|Pta.19828|gb|DR011223	3e-97	Transcribed locus, weakly similar to NP_180747.1 putative leucine-rich repeat transmembrane protein kinase [Arabidopsis thaliana]
MFA	GQ01301_O19	BT101337	0.0341122	0.939939	0.00400058	AT5G11280	5e-83	unknown protein@ BEST Arabidopsis thaliana protein match is: unknown protein (TAIR:AT1G80200.1)@ Has 30201 Blast hits to 17322 proteins in 780 species: Archae - 12@ Bacteria - 1396@ Metazoa - 17338@ Fungi - 3422@ Plants - 5037@ Viruses - 0@ Other Eukaryotes - 2996 (source: NCBI BLink).	UG|Pta.3216|gb|DT638987	1e-134	Transcribed locus, moderately similar to XP_002309613.1 predicted protein [Populus trichocarpa]
MFA	GQ01313_F04	BT101790	0.0150924	0.915026	0.00349709				UG|Pta.21737|gb|DR095129	2e-41	Transcribed locus, moderately similar to NP_001061018.1 Os08g0155000 [Oryza sativa Japonica Group]
MFA	GQ0133_E03	BT101916	0.00909706	0.914749	0.00557019	AT5G19730	3e-128	Pectin lyase-like superfamily protein	UG|Pta.4157|gb|CO175253	3e-97	Transcribed locus, weakly similar to XP_002330522.1 predicted protein [Populus trichocarpa]
MFA	GQ0165_L23	BT102074	0.00120952	0.667081	0.00797112	AT4G02360	0.000000000000006	Protein of unknown function, DUF538	UG|Pta.3001|gb|DR080308	5e-19	Transcribed locus, weakly similar to XP_002320336.1 predicted protein [Populus trichocarpa]
MFA	GQ0167_C04	BT102139	0.0385107	0.939939	0.00385667	AT1G48050	0	Ku80 family protein	UG|Pta.2178|gb|DT637184	1e-110	Transcribed locus, weakly similar to NP_001173721.1 Os03g0856200 [Oryza sativa Japonica Group]
MFA	GQ0167_I05	BT102152	0.0196615	0.923294	0.00465462	AT3G23770	7e-133	O-Glycosyl hydrolases family 17 protein	UG|Pta.34216|gb|DR023094	0	Transcribed locus, weakly similar to XP_002975355.1 hypothetical protein SELMODRAFT_103308 [Selaginella moellendorffii]
MFA	GQ0167_P24	BT102179	0.0259062	0.934671	0.00432716	AT5G07050	7e-139	nodulin MtN21 /EamA-like transporter family protein	UG|Pta.2734|gb|DR110715	2e-123	Transcribed locus, moderately similar to XP_002323220.1 predicted protein [Populus trichocarpa]
MFA	GQ0168_C09	BT102184	0.00837123	0.914749	0.00566902	AT1G33250	1e-92	Protein of unknown function (DUF604)	UG|Pta.17500|gb|DR060071	7e-38	Transcribed locus, moderately similar to XP_002270850.1 PREDICTED: hypothetical protein [Vitis vinifera]
MFA	GQ0168_D09	BT102188	0.0267044	0.939939	0.00429114
MFA	GQ0168_P03	BT102224	0.0331984	0.939939	0.0040328
MFA	GQ0171_B17	BT102227	0.0256428	0.93448	0.00433929	AT5G05280	2e-33	RING/U-box superfamily protein	UG|Pta.20124|gb|DR684457	6e-71	Transcribed locus, weakly similar to XP_002319337.1 predicted protein [Populus trichocarpa]
MFA	GQ0173_N14	BT102269	0.0206846	0.923294	0.00459439	AT5G01410	5e-170	Aldolase-type TIM barrel family protein	UG|Pta.16412|gb|DT633328	2e-133	Transcribed locus, moderately similar to NP_195761.1 Pyridoxal biosynthesis protein PDX1.3 [Arabidopsis thaliana]
MFA	GQ0174_H24	BT102283	0.0366472	0.939939	0.00391552	AT5G09970	0	cytochrome P450, family 78, subfamily A, polypeptide 7	UG|Pta.17662|gb|DT624610	1e-127	Transcribed locus, weakly similar to XP_002280007.1 PREDICTED: hypothetical protein [Vitis vinifera]
MFA	GQ0177_G13	GT739903	0.0109849	0.914749	0.0053461	AT1G77380	7e-176	amino acid permease 3	UG|Pta.34542|gb|DR690423	2e-162	Transcribed locus, weakly similar to XP_002974163.1 hypothetical protein SELMODRAFT_100110 [Selaginella moellendorffii]
MFA	GQ0177_G13	GT739903	0.03556	0.939939	0.00395126	AT1G77380	7e-176	amino acid permease 3	UG|Pta.34542|gb|DR690423	2e-162	Transcribed locus, weakly similar to XP_002974163.1 hypothetical protein SELMODRAFT_100110 [Selaginella moellendorffii]
MFA	GQ0195_F03	BT102490	0.0491303	0.939939	0.00356776	AT5G06720	7e-110	peroxidase 2	UG|Pta.7918|gb|DR068658	2e-129	Transcribed locus, weakly similar to XP_002970818.1 hypothetical protein SELMODRAFT_94117 [Selaginella moellendorffii]
MFA	GQ0195_F10	DV983832	0.0312757	0.939939	0.0041036	AT4G21580	8e-122	oxidoreductase, zinc-binding dehydrogenase family protein	UG|Pta.8083|gb|DR385245	1e-146	Transcribed locus, moderately similar to XP_002305665.1 predicted protein [Populus trichocarpa]
MFA	GQ0195_F24	BT102492	0.0457096	0.939939	0.00365336	AT4G38900	2e-61	Basic-leucine zipper (bZIP) transcription factor family protein	UG|Pta.13054|gb|DR387850	8e-114	Transcribed locus, moderately similar to NP_001065818.1 Os11g0160500 [Oryza sativa Japonica Group]
MFA	GQ0195_G17	BT102493	0.0242687	0.923294	0.00440467	AT5G61430	1e-90	NAC domain containing protein 100	UG|Pta.23890|gb|DT638383	3e-146	Transcribed locus, moderately similar to XP_002282655.1 PREDICTED: hypothetical protein [Vitis vinifera]
MFA	GQ0198_G11	BT102627	0.0288393	0.939939	0.00419985	AT1G55910	3e-97	zinc transporter 11 precursor	UG|Pta.4169|gb|DR160739	5e-92	Transcribed locus, weakly similar to XP_002265634.1 PREDICTED: hypothetical protein [Vitis vinifera]
MFA	GQ0198_L08	BT102638	0.0416381	0.939939	0.00376404	AT3G17020	3e-39	Adenine nucleotide alpha hydrolases-like superfamily protein	UG|Pta.2245|gb|CF390444	5e-79	Transcribed locus, weakly similar to XP_002277653.1 PREDICTED: hypothetical protein isoform 1 [Vitis vinifera]
MFA	GQ0201_G18	CO485112	0.00716208	0.914749	0.00585446	AT5G07440	3e-107	glutamate dehydrogenase 2	UG|Pta.3255|gb|DR682410	1e-153	Transcribed locus, moderately similar to NP_197318.1 glutamate dehydrogenase 1 [Arabidopsis thaliana]
MFA	GQ02010_K21	BT102668	0.00660915	0.914749	0.00594998	AT4G19420	3e-123	Pectinacetylesterase family protein	UG|Pta.7716|gb|DR015058	2e-140	Transcribed locus, weakly similar to NP_001047850.1 Os02g0702400 [Oryza sativa Japonica Group]
MFA	GQ02016_M09	BT102810	0.0211997	0.923294	0.00456518	AT1G33440	1e-130	Major facilitator superfamily protein	UG|Pta.18678|gb|DR167147	1e-68	Transcribed locus, weakly similar to NP_176183.1 putative peptide/nitrate transporter [Arabidopsis thaliana]
MFA	GQ0203_O13	BT102955	0.0271089	0.939939	0.0042733	AT5G65310	7e-30	homeobox protein 5	UG|Pta.1188|gb|DR178238	5e-127	Transcribed locus, moderately similar to XP_002968958.1 hypothetical protein SELMODRAFT_18217 [Selaginella moellendorffii]
MFA	GQ0204_C11	BT102964	0.0248034	0.923294	0.0043788	AT1G56220	0.0000000000008	Dormancy/auxin associated family protein	UG|Pta.16032|gb|DR092883	1e-53	Transcribed locus
MFA	GQ0204_F05	BT102978	0.0389202	0.939939	0.00384412	AT5G56270	4e-68	WRKY DNA-binding protein 2	UG|Pta.34437|gb|DR387029	5e-170	Transcribed locus, moderately similar to XP_002975332.1 hypothetical protein SELMODRAFT_59955 [Selaginella moellendorffii]
MFA	GQ0204_F05	BT102978	0.0491865	0.939939	0.0035664	AT5G56270	4e-68	WRKY DNA-binding protein 2	UG|Pta.34437|gb|DR387029	5e-170	Transcribed locus, moderately similar to XP_002975332.1 hypothetical protein SELMODRAFT_59955 [Selaginella moellendorffii]
MFA	GQ0204_K22	BT102998	0.0478361	0.939939	0.00359943	AT3G01500	6e-97	carbonic anhydrase 1	UG|Pta.11448|gb|DR102630	3e-144	Transcribed locus, weakly similar to NP_974782.1 carbonic anhydrase 2 [Arabidopsis thaliana]
MFA	GQ0205_P06	BT103064	0.0492315	0.939939	0.00356532	AT3G02200	9e-166	Proteasome component (PCI) domain protein	UG|Pta.12454|gb|DR024090	7e-159	Transcribed locus, moderately similar to XP_002987253.1 hypothetical protein SELMODRAFT_125468 [Selaginella moellendorffii]
MFA	GQ0206_L04	CO484716	0.0271946	0.939939	0.00426955				UG|Pta.12790|gb|DR685575	5e-39	Transcribed locus
MFA	GQ0206_M13	BT103112	0.0157679	0.915026	0.0049167	AT1G30650	1e-23	WRKY DNA-binding protein 14	UG|Pta.17812|gb|DR116938	2e-26	Transcribed locus, moderately similar to XP_002962865.1 hypothetical protein SELMODRAFT_77979 [Selaginella moellendorffii]
MFA	GQ0207_N08	BT103180	0.00126987	0.667081	0.00791312				UG|Pta.16409|gb|DN463536	0.000000000000006	Transcribed locus, weakly similar to NP_001151689.1 lipid transfer protein [Zea mays]
MFA	GQ0208_O21	BT103227	0.0299262	0.939939	0.00415595	AT5G51260	1e-74	HAD superfamily, subfamily IIIB acid phosphatase	UG|Pta.34341|gb|CF669749	5e-157	Transcribed locus, weakly similar to XP_002309231.1 predicted protein [Populus trichocarpa]
MFA	GQ0209_D16	CO486596	0.00125012	0.667081	0.00793179	AT1G33250	7e-22	Protein of unknown function (DUF604)	UG|Pta.17500|gb|DR060071	3e-36	Transcribed locus, moderately similar to XP_002270850.1 PREDICTED: hypothetical protein [Vitis vinifera]
MFA	GQ0252_A22	BT103429	0.0420468	0.939939	0.00375245	AT3G49220	2e-47	Plant invertase/pectin methylesterase inhibitor superfamily	UG|Pta.11579|gb|CX713159	3e-58	Transcribed locus, weakly similar to NP_566379.1 pectinesterase 25 [Arabidopsis thaliana]
MFA	GQ0256_F18	BT103532	0.0221243	0.923294	0.0045145	AT2G02850	3e-31	plantacyanin	UG|Pta.468|gb|DR060559	2e-63	Transcribed locus, weakly similar to NP_001051044.1 Os03g0709300 [Oryza sativa Japonica Group]
MFA	GQ027120_D12	GT740124	0.0198055	0.923294	0.00464595	AT5G57015	1e-101	casein kinase I-like 12	UG|Pta.11996|gb|DR094588	2e-162	Transcribed locus, moderately similar to XP_001784922.1 predicted protein [Physcomitrella patens subsp. patens]
MFA	GQ02806_F18	BT104093	0.0153944	0.915026	0.00494517	AT2G19860	2e-21	hexokinase 2	UG|Pta.19101|gb|DR024378	9e-90	Transcribed locus, weakly similar to NP_194642.1 hexokinase 1 [Arabidopsis thaliana]
MFA	GQ02806_H03	BT104101	0.0435111	0.939939	0.00371184	AT1G69550	2e-33	disease resistance protein (TIR-NBS-LRR class)	UG|Pta.23072|gb|DT632903	5e-108	Transcribed locus, weakly similar to XP_002337069.1 predicted protein [Populus trichocarpa]
MFA	GQ02807_N09	BT104222	0.0233905	0.923294	0.00444843	AT2G41900	4e-42	CCCH-type zinc finger protein with ARM repeat domain	UG|Pta.12620|gb|DR095254	9e-22	Transcribed locus
MFA	GQ02808_D07	BT104245	0.00278086	0.683023	0.00697978	AT5G09810	0	actin 7	UG|Pta.21442|gb|DR110629	8e-176	Transcribed locus, strongly similar to NP_001032193.1 hypothetical protein LOC641320 [Danio rerio]
MFA	GQ02809_P16	BT104397	0.0221148	0.923294	0.00451501	AT4G37790	2e-73	Homeobox-leucine zipper protein family	UG|Pta.34210|gb|CO363087	7e-139	Transcribed locus, moderately similar to NP_001063311.1 Os09g0447000 [Oryza sativa Japonica Group]
MFA	GQ02810_J22	BT104458	0.0476401	0.939939	0.0036043	AT2G40780	1e-39	Nucleic acid-binding, OB-fold-like protein	UG|Pta.9338|gb|DN633353	5e-125	Transcribed locus, weakly similar to XP_002276446.1 PREDICTED: similar to RNA binding / translation initiation factor [Vitis vinifera]
MFA	GQ02811_J12	BT104537	0.0382913	0.939939	0.00386345	AT1G10430	0	protein phosphatase 2A-2	UG|Pta.4018|gb|DT630620	3e-174	Transcribed locus, strongly similar to NP_172514.1 serine/threonine-protein phosphatase PP2A-2 catalytic subunit [Arabidopsis thaliana]
MFA	GQ02814_E08	BT104741	0.0398317	0.939939	0.00381666	AT3G57560	5e-96	N-acetyl-l-glutamate kinase	UG|Pta.2318|gb|DR057594	3e-157	Transcribed locus, moderately similar to NP_001047630.2 Os02g0657600 [Oryza sativa Japonica Group]
MFA	GQ02814_H11	BT104754	0.0102091	0.914749	0.00543313	AT4G15450	1e-80	Senescence/dehydration-associated protein-related	UG|Pta.2448|gb|DT627419	3e-127	Transcribed locus, weakly similar to XP_002280434.1 PREDICTED: hypothetical protein [Vitis vinifera]
MFA	GQ02814_H11	BT104754	0.044522	0.939939	0.00368459	AT4G15450	1e-80	Senescence/dehydration-associated protein-related	UG|Pta.2448|gb|DT627419	3e-127	Transcribed locus, weakly similar to XP_002280434.1 PREDICTED: hypothetical protein [Vitis vinifera]
MFA	GQ02814_L01	BT104773	0.04453	0.939939	0.00238884	AT3G49660	1e-166	Transducin/WD40 repeat-like superfamily protein	UG|Pta.5940|gb|DR160562	0	Transcribed locus, moderately similar to XP_002307312.1 hypothetical protein POPTRDRAFT_760587 [Populus trichocarpa]
MFA	GQ02816_F23	BT104899	0.0416824	0.939939	0.00376277
MFA	GQ02817_A10	BT104959	0.0175379	0.923294	0.00479035	AT4G27670	2e-32	heat shock protein 21	UG|Pta.14283|gb|CO166815	3e-86	Transcribed locus, weakly similar to XP_002272418.1 PREDICTED: hypothetical protein [Vitis vinifera]
MFA	GQ02817_N11	BT105034	0.0466656	0.939939	0.00362881	AT3G10080	3e-68	RmlC-like cupins superfamily protein	UG|Pta.3992|gb|CO367449	3e-157	Transcribed locus, weakly similar to XP_002315439.1 predicted protein [Populus trichocarpa]
MFA	GQ02817_O19	BT105041	0.0145256	0.915026	0.00501417	AT1G49850	2e-17	RING/U-box superfamily protein	UG|Pta.18933|gb|DT626571	7e-115	Transcribed locus
MFA	GQ02817_O19	BT105041	0.0171689	0.923294	0.0048156	AT1G49850	2e-17	RING/U-box superfamily protein	UG|Pta.18933|gb|DT626571	7e-115	Transcribed locus
MFA	GQ02818_C12	BT105057	0.0239711	0.923294	0.00301735	AT2G27110	3e-16	FAR1-related sequence 3	UG|Pta.3536|gb|DR093362	2e-111	Transcribed locus, moderately similar to XP_002283737.1 PREDICTED: hypothetical protein [Vitis vinifera]
MFA	GQ02818_I15	EX322265	0.00918015	0.914749	0.00555939	AT5G01990	6e-80	Auxin efflux carrier family protein	UG|Pta.8211|gb|DT631316	3e-44	Transcribed locus, weakly similar to NP_565011.1 auxin efflux carrier-like protein [Arabidopsis thaliana]
MFA	GQ02818_J21	BT105104	0.00586713	0.903479	0.00609159	AT2G27760	3e-17	tRNAisopentenyltransferase 2	UG|Pta.6397|gb|DR684415	1e-102	Transcribed locus, weakly similar to XP_001179363.1 PREDICTED: hypothetical protein, partial [Strongylocentrotus purpuratus]
MFA	GQ02818_L21	BT105114	0.0347582	0.939939	0.00397832	AT5G48740	3e-148	Leucine-rich repeat protein kinase family protein	UG|Pta.7660|gb|CX646454	5e-138	Transcribed locus, moderately similar to XP_002301786.1 predicted protein [Populus trichocarpa]
MFA	GQ02819_M16	BT105216	0.013049	0.915026	0.00514152	AT5G06740	3e-70	Concanavalin A-like lectin protein kinase family protein	UG|Pta.5851|gb|DT638410	4e-55	Transcribed locus, moderately similar to NP_195176.2 protein kinase family protein [Arabidopsis thaliana]
MFA	GQ02820_N02	BT105316	0.012916	0.915026	0.00515369	AT5G02260	5e-110	expansin A9	UG|Pta.15078|gb|CF386766	1e-153	Transcribed locus, weakly similar to NP_195846.1 expansin A9 [Arabidopsis thaliana]
MFA	GQ02821_P06	BT105398	0.0218145	0.923294	0.00311448				UG|Pta.12902|gb|BQ198087	6e-36	Transcribed locus
MFA	GQ02823_G18	BT105497	0.00952988	0.914749	0.00551495	AT4G08150	1e-74	KNOTTED-like from Arabidopsis thaliana	UG|Pta.9693|gb|CF668271	3e-135	Transcribed locus, weakly similar to NP_001051139.2 Os03g0727000 [Oryza sativa Japonica Group]
MFA	GQ02826_E24	BT105693	0.0476755	0.939939	0.00360342	AT3G45930	6e-49	Histone superfamily protein	UG|Pta.34585|gb|CO369332	2e-70	Transcribed locus, strongly similar to NP_524352.1 histone H4 replacement, isoform C [Drosophila melanogaster]
MFA	GQ02826_H24	BT105703	0.0318633	0.939939	0.00408151	AT5G01960	9e-180	RING/U-box superfamily protein
MFA	GQ02826_N06	BT105711	0.0100364	0.914749	0.00545341	AT3G06460	0.0000000000007	GNS1/SUR4 membrane protein family	UG|Pta.7108|gb|CN785440	6e-102	Transcribed locus, weakly similar to XP_001780388.1 predicted protein [Physcomitrella patens subsp. patens]
MFA	GQ02828_N23	BT105815	0.036414	0.939939	0.0039231	AT5G58390	3e-51	Peroxidase superfamily protein	UG|Pta.431|gb|DR020886	2e-114	Transcribed locus, weakly similar to NP_001065568.1 Os11g0112400 [Oryza sativa (japonica cultivar-group)]
MFA	GQ02829_F03	BT105846	0.0413256	0.939939	0.00377297	AT5G05080	2e-93	ubiquitin-conjugating enzyme 22	UG|Pta.8535|gb|DR683795	5e-135	Transcribed locus, moderately similar to NP_001078530.1 ubiquitin-conjugating enzyme E2 22 [Arabidopsis thaliana]
MFA	GQ02829_I09	BT105866	0.010389	0.914749	0.00541238	AT4G19420	6e-146	Pectinacetylesterase family protein	UG|Pta.18110|gb|CO159435	2e-143	Transcribed locus, weakly similar to NP_001047850.1 Os02g0702400 [Oryza sativa Japonica Group]
MFA	GQ02829_I21	BT105871	0.0293458	0.939939	0.00417919	AT5G27560	4e-87	Domain of unknown function (DUF1995)	UG|Pta.21761|gb|DT635245	7e-122	Transcribed locus, moderately similar to NP_001056793.1 Os06g0146300 [Oryza sativa Japonica Group]
MFA	GQ02829_I21	BT105871	0.0456181	0.939939	0.00365574	AT5G27560	4e-87	Domain of unknown function (DUF1995)	UG|Pta.21761|gb|DT635245	7e-122	Transcribed locus, moderately similar to NP_001056793.1 Os06g0146300 [Oryza sativa Japonica Group]
MFA	GQ02830_D16	BT105928	0.0226089	0.923294	0.00448878
MFA	GQ02901_J23	BT106028	0.0371056	0.939939	0.00390077	AT1G20330	2e-109	sterol methyltransferase 2	UG|Pta.4745|gb|CO409454	5e-169	Transcribed locus, moderately similar to XP_001772233.1 predicted protein [Physcomitrella patens subsp. patens]
MFA	GQ02901_N21	BT106042	0.00934788	0.914749	0.00553787	AT4G34200	0	D-3-phosphoglycerate dehydrogenase	UG|Pta.4874|gb|DT635564	6e-92	Transcribed locus, moderately similar to XP_001692431.1 D-3-phosphoglycerate dehydrogenase [Chlamydomonas reinhardtii]
MFA	GQ02902_J05	BT106080	0.00213002	0.667081	0.00729716	AT1G29980	5e-155	Protein of unknown function, DUF642	UG|Pta.11359|gb|DR093068	1e-142	Transcribed locus, moderately similar to XP_002317331.1 predicted protein [Populus trichocarpa]
MFA	GQ02902_J05	BT106080	0.00529517	0.867051	0.00621356	AT1G29980	5e-155	Protein of unknown function, DUF642	UG|Pta.11359|gb|DR093068	1e-142	Transcribed locus, moderately similar to XP_002317331.1 predicted protein [Populus trichocarpa]
MFA	GQ02902_J05	BT106080	0.0335226	0.939939	0.00402127	AT1G29980	5e-155	Protein of unknown function, DUF642	UG|Pta.11359|gb|DR093068	1e-142	Transcribed locus, moderately similar to XP_002317331.1 predicted protein [Populus trichocarpa]
MFA	GQ02904_A20	BT106155	0.0269214	0.939939	0.00428154	AT1G04820	0	tubulin alpha-4 chain	UG|Pta.454|gb|CO409960	2e-160	Alpha-tubulin
MFA	GQ02904_G11	BT106173	0.0450207	0.939939	0.00367138	AT5G13420	6e-147	Aldolase-type TIM barrel family protein	UG|Pta.5883|gb|CO364014	3e-155	Transcribed locus, moderately similar to NP_196846.1 transaldolase [Arabidopsis thaliana]
MFA	GQ02904_M22	BT106195	0.00839539	0.914749	0.0056656	AT3G14240	0	Subtilase family protein	UG|Pta.10610|gb|DR163979	0	Transcribed locus, weakly similar to NP_566483.1 Subtilase family protein [Arabidopsis thaliana]
MFA	GQ02904_M22	BT106195	0.0113128	0.914749	0.00531115	AT3G14240	0	Subtilase family protein	UG|Pta.10610|gb|DR163979	0	Transcribed locus, weakly similar to NP_566483.1 Subtilase family protein [Arabidopsis thaliana]
MFA	GQ02904_M22	BT106195	0.0179858	0.923294	0.0047604	AT3G14240	0	Subtilase family protein	UG|Pta.10610|gb|DR163979	0	Transcribed locus, weakly similar to NP_566483.1 Subtilase family protein [Arabidopsis thaliana]
MFA	GQ02906_A05	BT106255	0.0112121	0.914749	0.00532178	AT4G17670	0.000000000001	Protein of unknown function (DUF581)	UG|Pta.10559|gb|CX649263	8e-20	Transcribed locus
MFA	GQ02906_F17	BT106274	0.0219183	0.923294	0.0045256	AT3G19540	9e-88	Protein of unknown function (DUF620)	UG|Pta.34221|gb|CO363618	2e-90	Transcribed locus, moderately similar to XP_002298760.1 predicted protein [Populus trichocarpa]
MFA	GQ02908_P20	BT106405	0.0412374	0.939939	0.00377551	AT1G29380	3e-24	Carbohydrate-binding X8 domain superfamily protein	UG|Pta.17665|gb|DT627451	2e-90	Transcribed locus, weakly similar to XP_002329998.1 predicted protein [Populus trichocarpa]
MFA	GQ03002_D18	BT106460	0.0257545	0.93448	0.00433413	AT3G52370	2e-136	FASCICLIN-like arabinogalactan protein 15 precursor	UG|Pta.5837|gb|CO166193	1e-96	Transcribed locus, moderately similar to XP_002322769.1 predicted protein [Populus trichocarpa]
MFA	GQ03005_C12	BT106568	0.0241642	0.923294	0.0044098	AT1G04820	0	tubulin alpha-4 chain	UG|Pta.454|gb|CO409960	0	Alpha-tubulin
MFA	GQ03005_C12	BT106568	0.0225894	0.923294	0.0044898	AT1G04820	0	tubulin alpha-4 chain	UG|Pta.454|gb|CO409960	0	Alpha-tubulin
MFA	GQ03005_M24	BT106590	0.00101908	0.667081	0.00817524	AT5G03240	0	polyubiquitin 3	UG|Pta.16265|gb|DR181976	0	Transcribed locus, strongly similar to XP_958803.1 polyubiquitin [Neurospora crassa OR74A]
MFA	GQ03005_M24	BT106590	0.0325515	0.939939	0.00270463	AT5G03240	0	polyubiquitin 3	UG|Pta.16265|gb|DR181976	0	Transcribed locus, strongly similar to XP_958803.1 polyubiquitin [Neurospora crassa OR74A]
MFA	GQ03005_N15	BT106593	0.0363063	0.939939	0.00392661	AT1G69230	0.000000000002	SPIRAL1-like2	UG|Pta.8869|gb|CX647165	3e-59	Transcribed locus
MFA	GQ03007_C13	BT106649	0.0170162	0.923294	0.00482622	AT5G03760	0	Nucleotide-diphospho-sugar transferases superfamily protein	UG|Pta.205|gb|DQ641986	0	Cellulose synthase-like A1 (CslA1)
MFA	GQ03007_K12	BT106671	0.00455512	0.802995	0.00639261	AT3G21240	0	4-coumarate:CoA ligase 2	UG|Pta.423|gb|U12013	0	PT4CL1 4-coumarate-CoA ligase enzyme
MFA	GQ03007_K12	BT106671	0.033822	0.939939	0.00401072	AT3G21240	0	4-coumarate:CoA ligase 2	UG|Pta.423|gb|U12013	0	PT4CL1 4-coumarate-CoA ligase enzyme
MFA	GQ03009_L20	BT106748	0.027554	0.939939	0.00425397	AT4G32830	1e-172	ataurora1	UG|Pta.5713|gb|DT635206	0	Transcribed locus, moderately similar to XP_002980997.1 hypothetical protein SELMODRAFT_154240 [Selaginella moellendorffii]
MFA	GQ03009_P02	BT106762	0.013767	0.915026	0.00507789	AT4G37080	5e-100	Protein of unknown function, DUF547	UG|Pta.22292|gb|DR683206	6e-54	Transcribed locus, weakly similar to XP_002282310.1 PREDICTED: hypothetical protein [Vitis vinifera]
MFA	GQ03009_P02	BT106762	0.0378769	0.939939	0.00387636	AT4G37080	5e-100	Protein of unknown function, DUF547	UG|Pta.22292|gb|DR683206	6e-54	Transcribed locus, weakly similar to XP_002282310.1 PREDICTED: hypothetical protein [Vitis vinifera]
MFA	GQ03009_P02	BT106762	0.0306923	0.939939	0.00412595	AT4G37080	5e-100	Protein of unknown function, DUF547	UG|Pta.22292|gb|DR683206	6e-54	Transcribed locus, weakly similar to XP_002282310.1 PREDICTED: hypothetical protein [Vitis vinifera]
MFA	GQ03011_G09	BT106820	0.0191754	0.923294	0.00468435	AT5G55230	3e-162	microtubule-associated proteins 65-1	UG|Pta.16590|gb|CO167684	8e-101	Transcribed locus, weakly similar to XP_002277391.1 PREDICTED: hypothetical protein [Vitis vinifera]
MFA	GQ03011_P12	BT106842	0.00956152	0.914749	0.00551101	AT4G23500	2e-123	Pectin lyase-like superfamily protein	UG|Pta.1724|gb|DR092456	6e-140	Transcribed locus, moderately similar to XP_002437680.1 hypothetical protein SORBIDRAFT_10g000660 [Sorghum bicolor]
MFA	GQ03012_F11	BT106858	0.0355974	0.939939	0.00395001	AT5G20610	3e-46	unknown protein@ BEST Arabidopsis thaliana protein match is: unknown protein (TAIR:AT5G26160.1)@ Has 918 Blast hits to 759 proteins in 180 species: Archae - 6@ Bacteria - 105@ Metazoa - 264@ Fungi - 89@ Plants - 167@ Viruses - 5@ Other Eukaryotes - 282 (source: NCBI BLink).	UG|Pta.4481|gb|CO159764	1e-79	Transcribed locus, weakly similar to XP_002279012.1 PREDICTED: hypothetical protein [Vitis vinifera]
MFA	GQ03012_G23	BT106861	0.0314669	0.939939	0.00409637	AT5G17210	4e-16	Protein of unknown function (DUF1218)	UG|Pta.5906|gb|DR069521	2e-125	Transcribed locus, weakly similar to XP_002979661.1 hypothetical protein SELMODRAFT_444273 [Selaginella moellendorffii]
MFA	GQ03101_A16	BT106946	0.0240833	0.923294	0.00441378	AT5G56620	5e-100	NAC domain containing protein 99	UG|Pta.2861|gb|CO369987	2e-131	Transcribed locus, moderately similar to NP_001183479.1 hypothetical protein LOC100501911 [Zea mays]
MFA	GQ03101_E19	BT106967	0.0205786	0.923294	0.00460049	AT3G21510	4e-52	histidine-containing phosphotransmitter 1	UG|Pta.6766|gb|CO365163	3e-170	Transcribed locus, weakly similar to NP_188788.1 histidine-containing phosphotransmitter 1 [Arabidopsis thaliana]
MFA	GQ03101_L16	BT107007	0.0241377	0.923294	0.00301023	AT1G32860	3e-67	Glycosyl hydrolase superfamily protein	UG|Pta.7175|gb|DR070847	1e-107	Transcribed locus, weakly similar to XP_002975447.1 hypothetical protein SELMODRAFT_103293 [Selaginella moellendorffii]
MFA	GQ03101_N16	BT107022	0.00771437	0.914749	0.004205	AT5G08520	4e-56	Duplicated homeodomain-like superfamily protein	UG|Pta.13618|gb|CO162737	5e-149	Transcribed locus, moderately similar to XP_002954068.1 hypothetical protein VOLCADRAFT_106244 [Volvox carteri f. nagariensis]
MFA	GQ03101_O24	BT107029	0.0117625	0.914749	0.00526484	AT5G04170	3e-79	Calcium-binding EF-hand family protein	UG|Pta.185|gb|CN784998	1e-138	Transcribed locus, moderately similar to XP_002450240.1 hypothetical protein SORBIDRAFT_05g002410 [Sorghum bicolor]
MFA	GQ03102_B04	BT107039	0.0105102	0.914749	0.00539859	AT2G47700	8e-37	RING/U-box superfamily protein	UG|Pta.13802|gb|DN613712	1e-122	Transcribed locus, weakly similar to NP_850517.1 RING/U-box domain-containing protein [Arabidopsis thaliana]
MFA	GQ03102_J18	BT107086	0.0428228	0.939939	0.00373076	AT4G12910	9e-86	serine carboxypeptidase-like 20	UG|Pta.18797|gb|DR110400	4e-125	Transcribed locus, weakly similar to XP_002443031.1 hypothetical protein SORBIDRAFT_08g006610 [Sorghum bicolor]
MFA	GQ03102_M02	BT107100	0.0164996	0.923294	0.00486283	AT2G21520	2e-38	Sec14p-like phosphatidylinositol transfer family protein	UG|Pta.12383|gb|DR742577	6e-123	Transcribed locus, weakly similar to XP_002313032.1 predicted protein [Populus trichocarpa]
MFA	GQ03103_D19	BT107139	0.0195248	0.923294	0.0046629	AT5G15890	6e-93	TRICHOME BIREFRINGENCE-LIKE 21	UG|Pta.7760|gb|DR088966	9e-87	Transcribed locus, weakly similar to NP_194110.2 protein trichome birefringence-like 24 [Arabidopsis thaliana]
MFA	GQ03103_E24	BT107150	0.0230284	0.923294	0.00305864	AT2G36870	2e-93	xyloglucan endotransglucosylase/hydrolase 32	UG|Pta.7816|gb|DR011244	4e-153	Transcribed locus, weakly similar to NP_181224.1 xyloglucan:xyloglucosyl transferase [Arabidopsis thaliana]
MFA	GQ03105_H03	BT107295	0.0318205	0.939939	0.00408311	AT3G08710	5e-42	thioredoxin H-type 9	UG|Pta.4733|gb|DR120868	3e-99	Transcribed locus, weakly similar to NP_001054758.1 Os05g0169000 [Oryza sativa Japonica Group]
MFA	GQ03105_J15	BT107310	0.0489546	0.939939	0.00357201	AT2G37680	2e-116	CONTAINS InterPro DOMAIN/s: Vacuolar import/degradation protein Vid24 (InterPro:IPR018618)@ Has 318 Blast hits to 317 proteins in 131 species: Archae - 0@ Bacteria - 0@ Metazoa - 80@ Fungi - 184@ Plants - 51@ Viruses - 0@ Other Eukaryotes - 3 (source: NCBI BLink).	UG|Pta.13763|gb|CO163599	8e-172	Transcribed locus, moderately similar to XP_001774478.1 predicted protein [Physcomitrella patens subsp. patens]
MFA	GQ03105_K13	BT107315	0.0390856	0.939939	0.00383909	AT2G12646	1e-36	PLATZ transcription factor family protein	UG|Pta.4238|gb|CO364748	5e-127	Transcribed locus, weakly similar to XP_002986308.1 hypothetical protein SELMODRAFT_425306 [Selaginella moellendorffii]
MFA	GQ03106_F13	BT107359	0.0353645	0.939939	0.0039578	AT5G10260	9e-130	RAB GTPase homolog H1E	UG|Pta.3974|gb|DT636565	1e-140	Transcribed locus, strongly similar to XP_001690213.1 small rab-related GTPase [Chlamydomonas reinhardtii]
MFA	GQ03106_F13	BT107359	0.0489974	0.939939	0.00357097	AT5G10260	9e-130	RAB GTPase homolog H1E	UG|Pta.3974|gb|DT636565	1e-140	Transcribed locus, strongly similar to XP_001690213.1 small rab-related GTPase [Chlamydomonas reinhardtii]
MFA	GQ03106_K20	BT107371	0.00937814	0.914749	0.00553403	AT3G44730	1e-20	kinesin-like protein 1
MFA	GQ03106_K20	BT107371	0.00843266	0.914749	0.00566033	AT3G44730	1e-20	kinesin-like protein 1
MFA	GQ03109_A05	BT107549	0.0361644	0.939939	0.00393126	AT1G63850	7e-105	BTB/POZ domain-containing protein	UG|Pta.6549|gb|DR097753	7e-150	Transcribed locus, weakly similar to XP_001751363.1 predicted protein [Physcomitrella patens subsp. patens]
MFA	GQ03109_G04	BT107566	0.0248679	0.923294	0.00437572	AT5G03170	4e-26	FASCICLIN-like arabinogalactan-protein 11	UG|Pta.11016|gb|DR079405	4e-121	Transcribed locus, weakly similar to XP_002321171.1 fasciclin-like arabinogalactan protein 12.1 [Populus trichocarpa]
MFA	GQ03110_O16	BT107644	0.0435249	0.939939	0.00371146	AT1G70280	2e-46	NHL domain-containing protein	UG|Pta.4013|gb|DR013510	3e-118	Transcribed locus, weakly similar to NP_564209.1 NHL domain-containing protein [Arabidopsis thaliana]
MFA	GQ03110_O16	BT107644	0.0435249	0.939939	0.00371146	AT1G70280	2e-46	NHL domain-containing protein	UG|Pta.4013|gb|DR013510	3e-118	Transcribed locus, weakly similar to NP_564209.1 NHL domain-containing protein [Arabidopsis thaliana]
MFA	GQ03112_G13	BT107759	0.0243647	0.923294	0.00439998	AT2G43750	2e-159	O-acetylserine (thiol) lyase B	UG|Pta.11500|gb|DR160372	0	Transcribed locus, moderately similar to XP_001755364.1 predicted protein [Physcomitrella patens subsp. patens]
MFA	GQ03112_L15	BT107783	0.0277387	0.939939	0.00424604	AT4G24780	5e-175	Pectin lyase-like superfamily protein	UG|Pta.34235|gb|DR117422	6e-134	Transcribed locus, moderately similar to NP_193057.4 putative pectate lyase 14 [Arabidopsis thaliana]
MFA	GQ03113_N22	BT107883	0.0492196	0.939939	0.00356561	AT1G57560	8e-59	myb domain protein 50	UG|Pta.5886|gb|AY356371	0	R2R3-MYB transcription factor (MYB4)
MFA	GQ03113_O04	BT107884	0.0254292	0.93448	0.00434922	AT2G20570	1e-34	GBF's pro-rich region-interacting factor 1	UG|Pta.18069|gb|DR095335	1e-75	Transcribed locus
MFA	GQ03115_J17	BT107998	0.01799	0.923294	0.00331409	AT1G12760	2e-69	Zinc finger, C3HC4 type (RING finger) family protein	UG|Pta.3119|gb|CO167600	4e-133	Transcribed locus, moderately similar to NP_001053593.2 Os04g0568900 [Oryza sativa Japonica Group]
MFA	GQ03116_B04	BT108027	0.0470322	0.939939	0.00361953	AT1G80830	8e-162	natural resistance-associated macrophage protein 1	UG|Pta.16995|gb|CO167508	1e-78	Transcribed locus, weakly similar to NP_001059312.1 Os07g0257200 [Oryza sativa Japonica Group]
MFA	GQ03117_L03	BT108166	0.00774401	0.914749	0.00576159	AT4G19185	2e-145	nodulin MtN21 /EamA-like transporter family protein	UG|Pta.7966|gb|CV031904	3e-166	Transcribed locus, weakly similar to NP_567580.1 nodulin MtN21 /EamA-like transporter family protein [Arabidopsis thaliana]
MFA	GQ03120_D03	BT108326	0.015627	0.915026	0.00492736	AT5G51510	4e-21	unknown protein@ CONTAINS InterPro DOMAIN/s: Protein of unknown function DUF1352 (InterPro:IPR009787)@ Has 30201 Blast hits to 17322 proteins in 780 species: Archae - 12@ Bacteria - 1396@ Metazoa - 17338@ Fungi - 3422@ Plants - 5037@ Viruses - 0@ Other Eukaryotes - 2996 (source: NCBI BLink).	UG|Pta.8797|gb|DT637893	1e-135	Transcribed locus, weakly similar to NP_001065024.1 Os10g0508600 [Oryza sativa Japonica Group]
MFA	GQ03120_L20	BT108360	0.0479169	0.939939	0.00359742	AT5G54190	0	protochlorophyllide oxidoreductase A	UG|Pta.128|gb|DR163717	0	NADPH:protochlorophyllide oxidoreductase porB (porB-I)
MFA	GQ03120_L20	BT108360	0.0357373	0.939939	0.00394536	AT5G54190	0	protochlorophyllide oxidoreductase A	UG|Pta.128|gb|DR163717	0	NADPH:protochlorophyllide oxidoreductase porB (porB-I)
MFA	GQ03121_G06	BT108404	0.0305241	0.939939	0.00413247	AT3G57420	0	Protein of unknown function (DUF288)	UG|Pta.2691|gb|CO160869	3e-93	Transcribed locus, weakly similar to NP_001055443.2 Os05g0391200 [Oryza sativa Japonica Group]
MFA	GQ03121_H07	BT108412	0.0154031	0.915026	0.0049445				UG|Pta.6488|gb|CO158743	5e-93	Transcribed locus, weakly similar to XP_002322552.1 predicted protein [Populus trichocarpa]
MFA	GQ03122_F15	BT108473	0.000608605	0.667081	0.00878968	AT3G22400	0	PLAT/LH2 domain-containing lipoxygenase family protein	UG|Pta.4434|gb|CO360984	2e-136	Transcribed locus, weakly similar to NP_175900.1 lipoxygenase 1 [Arabidopsis thaliana]
MFA	GQ03123_A03	BT108517	0.0290356	0.939939	0.0041918	AT5G53370	7e-172	pectin methylesterase PCR fragment F	UG|Pta.11103|gb|DR054787	7e-130	Transcribed locus, moderately similar to NP_001042866.1 Os01g0312500 [Oryza sativa Japonica Group]
MFA	GQ03124_J09	BT108631	0.0349668	0.939939	0.00397122	AT5G16600	2e-71	myb domain protein 43	UG|Pta.4569|gb|AY356372	3e-171	R2R3-MYB transcription factor (MYB1)
MFA	GQ03125_G02	BT108687	0.0039864	0.751979	0.00655125	AT1G62810	1e-43	Copper amine oxidase family protein	UG|Pta.34252|gb|DT631655	1e-74	Transcribed locus, moderately similar to NP_192966.5 copper amine oxidase family protein [Arabidopsis thaliana]
MFA	GQ03125_G02	BT108687	0.0101208	0.914749	0.00544345	AT1G62810	1e-43	Copper amine oxidase family protein	UG|Pta.34252|gb|DT631655	1e-74	Transcribed locus, moderately similar to NP_192966.5 copper amine oxidase family protein [Arabidopsis thaliana]
MFA	GQ03126_B03	BT108725	0.0263635	0.939939	0.00430639	AT4G29260	1e-66	HAD superfamily, subfamily IIIB acid phosphatase	UG|Pta.7449|gb|DT625460	1e-134	Transcribed locus, weakly similar to XP_002283385.1 PREDICTED: hypothetical protein [Vitis vinifera]
MFA	GQ03202_H22	BT108915	0.00212525	0.667081	0.00729983	AT4G37000	7e-65	accelerated cell death 2 (ACD2)	UG|Pta.23728|gb|AM233532	8e-54	Chloroplast partial mRNA for red chlorophyll catabolite reductase (rccr gene)
MFA	GQ03202_I05	BT108918	6.18925e-05	0.395245	0.0115187	AT4G14710	1e-92	RmlC-like cupins superfamily protein	UG|Pta.2888|gb|DR690230	3e-126	Transcribed locus, moderately similar to NP_001026260.1 1,2-dihydroxy-3-keto-5-methylthiopentene dioxygenase [Gallus gallus]
MFA	GQ03203_F05	BT108984	0.0468954	0.939939	0.00362298				UG|Pta.10376|gb|DT637591	8e-107	Transcribed locus, weakly similar to XP_001771058.1 predicted protein [Physcomitrella patens subsp. patens]
MFA	GQ03204_G01	BT109078	0.0346559	0.939939	0.00398182	AT5G10720	4e-20	histidine kinase 5	UG|Pta.3847|gb|DT627668	6e-16	Transcribed locus, moderately similar to NP_176808.3 ethylene receptor 1 [Arabidopsis thaliana]
MFA	GQ03206_M21	BT109291	0.0129651	0.915026	0.00514918	AT5G54190	0	protochlorophyllide oxidoreductase A	UG|Pta.128|gb|DR163717	5e-167	NADPH:protochlorophyllide oxidoreductase porB (porB-I)
MFA	GQ03206_M21	BT109291	0.0177012	0.923294	0.00477935	AT5G54190	0	protochlorophyllide oxidoreductase A	UG|Pta.128|gb|DR163717	5e-167	NADPH:protochlorophyllide oxidoreductase porB (porB-I)
MFA	GQ03206_O09	BT109300	0.0144813	0.915026	0.0035403	AT5G62810	4e-40	peroxin 14	UG|Pta.11696|gb|DR690690	1e-21	Transcribed locus, weakly similar to XP_002282743.1 PREDICTED: hypothetical protein [Vitis vinifera]
MFA	GQ03209_D20	BT109504	0.0291578	0.939939	0.00418682	AT5G59720	2e-56	heat shock protein 18.2	UG|Pta.11102|gb|DT625593	3e-86	Transcribed locus, moderately similar to NP_175759.1 HSP20-like chaperone [Arabidopsis thaliana]
MFA	GQ03209_K21	BT109536	0.00169468	0.667081	0.0075694	AT1G61780	1e-48	postsynaptic protein-related	UG|Pta.13500|gb|DT630086	2e-38	Transcribed locus, strongly similar to NP_001061168.1 Os08g0190800 [Oryza sativa (japonica cultivar-group)]
MFA	GQ03209_K21	BT109536	0.00411462	0.751979	0.0065136	AT1G61780	1e-48	postsynaptic protein-related	UG|Pta.13500|gb|DT630086	2e-38	Transcribed locus, strongly similar to NP_001061168.1 Os08g0190800 [Oryza sativa (japonica cultivar-group)]
MFA	GQ03211_G05	BT109679	0.0110998	0.914749	0.00533374	AT4G03280	6e-86	photosynthetic electron transfer C	UG|Pta.1579|gb|DR094383	2e-144	Transcribed locus, moderately similar to NP_001059962.1 Os07g0556200 [Oryza sativa Japonica Group]
MFA	GQ03212_C01	BT109759	0.0212605	0.923294	0.00456178	AT3G26340	4e-158	N-terminal nucleophile aminohydrolases (Ntn hydrolases) superfamily protein	UG|Pta.1282|gb|DR110470	0	Transcribed locus, strongly similar to NP_189265.1 proteasome subunit beta type-5-B [Arabidopsis thaliana]
MFA	GQ03212_C01	BT109759	0.0460212	0.939939	0.00364531	AT3G26340	4e-158	N-terminal nucleophile aminohydrolases (Ntn hydrolases) superfamily protein	UG|Pta.1282|gb|DR110470	0	Transcribed locus, strongly similar to NP_189265.1 proteasome subunit beta type-5-B [Arabidopsis thaliana]
MFA	GQ03212_C01	BT109759	0.0463222	0.939939	0.00363757	AT3G26340	4e-158	N-terminal nucleophile aminohydrolases (Ntn hydrolases) superfamily protein	UG|Pta.1282|gb|DR110470	0	Transcribed locus, strongly similar to NP_189265.1 proteasome subunit beta type-5-B [Arabidopsis thaliana]
MFA	GQ03212_H17	BT109794	0.0359772	0.939939	0.00393741	AT5G56550	0.00000000004	oxidative stress 3	UG|Pta.228|gb|DR163647	2e-104	Transcribed locus, weakly similar to XP_002280262.1 PREDICTED: hypothetical protein [Vitis vinifera]
MFA	GQ03215_F07	BT110047	0.00993802	0.914749	0.00546511	AT5G01450	9e-42	RING/U-box superfamily protein	UG|Pta.19648|gb|DR094100	2e-28	Transcribed locus, weakly similar to XP_002283899.1 PREDICTED: hypothetical protein [Vitis vinifera]
MFA	GQ03215_H11	BT110058	0.020288	0.923294	0.00318944				UG|Pta.11066|gb|DN611151	4e-109	Transcribed locus, weakly similar to NP_568565.2 uncharacterized protein [Arabidopsis thaliana]
MFA	GQ03219_H24	BT110299	0.002095	0.667081	0.00731689	AT5G09430	2e-107	alpha/beta-Hydrolases superfamily protein	UG|Pta.15512|gb|DR164323	1e-177	Transcribed locus, weakly similar to NP_196505.2 alpha/beta-hydrolase domain-containing protein [Arabidopsis thaliana]
MFA	GQ03220_C08	BT110339	0.00301824	0.71387	0.00688229	AT2G20760	1e-38	Clathrin light chain protein	UG|Pta.105|gb|DT625215	2e-96	Transcribed locus, weakly similar to XP_002269465.1 PREDICTED: hypothetical protein [Vitis vinifera]
MFA	GQ03220_K17	BT110360	0.0160481	0.915026	0.00489578				UG|Pta.1490|gb|CX647584	1e-100	Transcribed locus
MFA	GQ03220_N20	BT110379	0.0237737	0.923294	0.00442914				UG|Pta.2618|gb|DT626487	2e-44	Transcribed locus, weakly similar to NP_172094.1 Salt tolerance protein [Arabidopsis thaliana]
MFA	GQ03221_E08	BT110405	0.00250704	0.667081	0.00710315	AT1G54730	9e-73	Major facilitator superfamily protein	UG|Pta.5743|gb|DN630090	3e-56	Transcribed locus, weakly similar to NP_568367.1 sugar transporter ERD6-like 16 [Arabidopsis thaliana]
MFA	GQ03223_G21	BT110558	0.0365196	0.939939	0.00391966	AT1G74960	0	fatty acid biosynthesis 1	UG|Pta.2580|gb|CO165293	2e-172	Transcribed locus, moderately similar to NP_565097.1 3-oxoacyl-[acyl-carrier-protein] synthase II [Arabidopsis thaliana]
MFA	GQ03226_A06	BT110675	0.00226782	0.667081	0.00722253				UG|Pta.6598|gb|DN630298	3e-154	Transcribed locus, weakly similar to NP_001169079.1 hypothetical protein LOC100382920 [Zea mays]
MFA	GQ03226_N19	BT110716	0.0159581	0.915026	0.00343886	AT3G51680	2e-19	NAD(P)-binding Rossmann-fold superfamily protein	UG|Pta.11456|gb|DR016499	5e-45	Transcribed locus, weakly similar to NP_190736.1 Rossmann-fold NAD(P)-binding domain-containing protein [Arabidopsis thaliana]
MFA	GQ03232_J23	BT111097	0.00625122	0.914749	0.00601619	AT2G14900	1e-20	Gibberellin-regulated family protein	UG|Pta.15114|gb|CO161000	5e-87	Transcribed locus, weakly similar to XP_002467027.1 hypothetical protein SORBIDRAFT_01g018490 [Sorghum bicolor]
MFA	GQ03235_J22	BT111298	0.0173516	0.923294	0.00480303	AT5G45820	0	CBL-interacting protein kinase 20	UG|Pta.15852|gb|DT639050	4e-107	Transcribed locus, moderately similar to NP_001066079.1 Os12g0132200 [Oryza sativa Japonica Group]
MFA	GQ03235_M14	BT111304	0.00594208	0.903479	0.00448355	AT5G13390	9e-31	no exine formation 1	UG|Pta.23839|gb|DT637964	2e-135	Transcribed locus
MFA	GQ03235_M14	BT111304	0.031528	0.939939	0.00409406	AT5G13390	9e-31	no exine formation 1	UG|Pta.23839|gb|DT637964	2e-135	Transcribed locus
MFA	GQ03236_G11	BT111351	0.0397515	0.939939	0.00381905	AT5G55860	1e-18	Plant protein of unknown function (DUF827)	UG|Pta.13488|gb|CX715233	7e-69	Transcribed locus
MFA	GQ03237_G17	BT111414	0.0399565	0.939939	0.00381295	AT4G35760	2e-93	NAD(P)H dehydrogenase (quinone)s	UG|Pta.6292|gb|DR694035	2e-159	Transcribed locus, weakly similar to XP_002271041.1 PREDICTED: hypothetical protein [Vitis vinifera]
MFA	GQ03239_M01	BT111579	0.0373127	0.939939	0.00389417	AT3G07890	0	Ypt/Rab-GAP domain of gyp1p superfamily protein	UG|Pta.23255|gb|DR688122	1e-27	Transcribed locus, moderately similar to NP_566172.1 RabGAP/TBC domain-containing protein [Arabidopsis thaliana]
MFA	GQ03301_J16	BT111637	0.00118009	0.667081	0.00800047	AT3G19170	0	presequence protease 1
MFA	GQ03302_I04	BT111710	0.00465249	0.802995	0.00636745	AT2G03200	2e-127	Eukaryotic aspartyl protease family protein	UG|Pta.18470|gb|CO176669	1e-133	Transcribed locus, weakly similar to XP_002272802.1 PREDICTED: hypothetical protein [Vitis vinifera]
MFA	GQ03303_G10	BT111770	0.0340123	0.939939	0.00400406	AT5G03610	9e-76	GDSL-like Lipase/Acylhydrolase superfamily protein	UG|Pta.1835|gb|CO172574	5e-133	Transcribed locus, weakly similar to XP_002283113.1 PREDICTED: hypothetical protein [Vitis vinifera]
MFA	GQ03303_P14	BT111816	0.0303425	0.939939	0.00413955	AT1G21000	4e-73	PLATZ transcription factor family protein	UG|Pta.15444|gb|CX653264	0	Transcribed locus, moderately similar to NP_001053711.1 Os04g0591100 [Oryza sativa Japonica Group]
MFA	GQ03308_J03	BT111995	0.000819838	0.667081	0.00843451	AT4G28610	7e-54	phosphate starvation response 1	UG|Pta.17437|gb|CO167423	6e-64	Transcribed locus, weakly similar to XP_002983457.1 hypothetical protein SELMODRAFT_47417 [Selaginella moellendorffii]
MFA	GQ03311_L15	BT112195	0.014295	0.915026	0.00503319	AT2G41900	1e-35	CCCH-type zinc finger protein with ARM repeat domain	UG|Pta.12620|gb|DR095254	1e-123	Transcribed locus
MFA	GQ03311_L15	BT112195	0.0186274	0.923294	0.00471878	AT2G41900	1e-35	CCCH-type zinc finger protein with ARM repeat domain	UG|Pta.12620|gb|DR095254	1e-123	Transcribed locus
MFA	GQ03312_B13	BT112211	0.0239839	0.923294	0.00441869	AT2G37040	0	PHE ammonia lyase 1	UG|Pta.2030|gb|DR015369	4e-142	Transcribed locus, moderately similar to XP_002981929.1 phenylalanine ammonia-lyase [Selaginella moellendorffii]
MFA	GQ03312_D17	BT112221	0.0346537	0.939939	0.00398189	AT1G02130	4e-122	RAS 5	UG|Pta.9890|gb|DR166582	2e-162	Transcribed locus, strongly similar to XP_001703135.1 small rab-related GTPase [Chlamydomonas reinhardtii]
MFA	GQ03312_I20	BT112251	0.0465325	0.939939	0.0036322
MFA	GQ03313_N24	BT112361	0.0436301	0.939939	0.0037086	AT5G64260	9e-111	EXORDIUM like 2	UG|Pta.10738|gb|DT635430	4e-91	Transcribed locus, weakly similar to NP_001062086.1 Os08g0485000 [Oryza sativa Japonica Group]
MFA	GQ03314_B10	BT112378	0.000571628	0.667081	0.00886442	AT5G12120	2e-66	Ubiquitin-associated/translation elongation factor EF1B protein	UG|Pta.10084|gb|DT638022	8e-146	Transcribed locus, weakly similar to XP_002267190.1 PREDICTED: hypothetical protein [Vitis vinifera]
MFA	GQ03314_M24	BT112413	0.0341779	0.939939	0.00399829	AT3G55760	5e-133	unknown protein@ LOCATED IN: chloroplast stroma, chloroplast@ EXPRESSED IN: 16 plant structures@ EXPRESSED DURING: 10 growth stages@ BEST Arabidopsis thaliana protein match is: unknown protein (TAIR:AT1G42430.2)@ Has 176 Blast hits to 125 proteins in 40 species: Archae - 0@ Bacteria - 3@ Metazoa - 19@ Fungi - 9@ Plants - 81@ Viruses - 0@ Other Eukaryotes - 64 (source: NCBI BLink).	UG|Pta.16539|gb|CF472399	9e-55	Transcribed locus, moderately similar to NP_174971.5 uncharacterized protein [Arabidopsis thaliana]
MFA	GQ03316_I04	BT112508	0.0321078	0.939939	0.00407244	AT4G27760	3e-116	NAD(P)-binding Rossmann-fold superfamily protein	UG|Pta.23801|gb|DT638026	1e-45	Transcribed locus, weakly similar to NP_200122.1 Rossmann-fold NAD(P)-binding domain-containing protein [Arabidopsis thaliana]
MFA	GQ03317_P14	BT112586	0.0169045	0.923294	0.00337882	AT4G08150	1e-87	KNOTTED-like from Arabidopsis thaliana	UG|Pta.6795|gb|CO168022	5e-83	Transcribed locus, moderately similar to NP_001051139.2 Os03g0727000 [Oryza sativa Japonica Group]
MFA	GQ03319_B08	BT112656	0.0332768	0.939939	0.00403	AT4G37990	2e-105	elicitor-activated gene 3-2	UG|Pta.1458|gb|DR015604	3e-171	Transcribed locus, weakly similar to XP_002300211.1 cinnamyl alcohol dehydrogenase-like protein [Populus trichocarpa]
MFA	GQ03319_C03	BT112660	0.0245082	0.923294	0.00439301				UG|Pta.34705|gb|DT631734	3e-28	Transcribed locus, weakly similar to XP_002321064.1 predicted protein [Populus trichocarpa]
MFA	GQ03320_I12	BT112759	0.0423592	0.939939	0.00374367	AT4G35630	0	phosphoserine aminotransferase	UG|Pta.10688|gb|CO161329	4e-118	Transcribed locus, moderately similar to NP_179354.1 putative phosphoserine aminotransferase [Arabidopsis thaliana]
MFA	GQ03321_P07	BT112862	0.0114309	0.914749	0.00529881	AT5G11300	1e-83	mitotic-like cyclin 3B from Arabidopsis	UG|Pta.23028|gb|DR684933	1e-98	Transcribed locus, moderately similar to XP_001764427.1 predicted protein [Physcomitrella patens subsp. patens]
MFA	GQ03323_N20	BT112988	0.0498524	0.939939	0.00355046				UG|Pta.12513|gb|DR168660	7e-55	Transcribed locus
MFA	GQ03324_M11	BT113036	0.049888	0.939939	0.00354961	AT1G22780	2e-77	Ribosomal protein S13/S18 family	UG|Pta.11109|gb|CO366781	1e-108	Transcribed locus, strongly similar to NP_173692.1 40S ribosomal protein S18 [Arabidopsis thaliana]
MFA	GQ03324_N01	BT113040	0.00825435	0.914749	0.00568573	AT5G21090	3e-89	Leucine-rich repeat (LRR) family protein	UG|Pta.1746|gb|DR164212	6e-165	Transcribed locus, moderately similar to NP_189960.2 leucine-rich repeat-containing protein [Arabidopsis thaliana]
MFA	GQ03326_B22	BT113131	0.0195319	0.923294	0.00466247				UG|Pta.10728|gb|BQ700744	4e-64	Transcribed locus, weakly similar to XP_002284421.1 PREDICTED: hypothetical protein [Vitis vinifera]
MFA	GQ03326_B22	BT113131	0.045578	0.939939	0.00365678				UG|Pta.10728|gb|BQ700744	4e-64	Transcribed locus, weakly similar to XP_002284421.1 PREDICTED: hypothetical protein [Vitis vinifera]
MFA	GQ03402_E18	BT113242	0.0229624	0.923294	0.00447036	AT5G42650	2e-166	allene oxide synthase	UG|Pta.18452|gb|CO175726	7e-82	Transcribed locus, weakly similar to NP_193279.1 hydroperoxide lyase 1 [Arabidopsis thaliana]
MFA	GQ03411_C08	BT113499	0.0377656	0.939939	0.00387985	AT5G25830	2e-38	GATA transcription factor 12	UG|Pta.34623|gb|DR019070	1e-102	Transcribed locus, moderately similar to XP_002960543.1 hypothetical protein SELMODRAFT_69566 [Selaginella moellendorffii]
MFA	GQ03413_I24	BT113565	0.00246741	0.667081	0.00712212	AT4G27270	7e-123	Quinone reductase family protein	UG|Pta.1998|gb|DR097195	3e-168	Transcribed locus, moderately similar to NP_194457.2 Quinone reductase family protein [Arabidopsis thaliana]
MFA	GQ03414_G07	BT113593	0.0470499	0.939939	0.00361908	AT3G63540	2e-54	Mog1/PsbP/DUF1795-like photosystem II reaction center PsbP family protein	UG|Pta.18253|gb|DR052794	2e-141	Transcribed locus, moderately similar to NP_001190172.1 Mog1/PsbP/DUF1795-like photosystem II reaction center PsbP family protein [Arabidopsis thaliana]
MFA	GQ03418_L13	BT113732	0.010651	0.914749	0.00538278	AT2G45300	0	RNA 3'-terminal phosphate cyclase/enolpyruvate transferase, alpha/beta	UG|Pta.9557|gb|DR024120	6e-174	Transcribed locus, moderately similar to NP_001056712.1 Os06g0133900 [Oryza sativa Japonica Group]
MFA	GQ03418_L13	BT113732	0.0153374	0.915026	0.00494958	AT2G45300	0	RNA 3'-terminal phosphate cyclase/enolpyruvate transferase, alpha/beta	UG|Pta.9557|gb|DR024120	6e-174	Transcribed locus, moderately similar to NP_001056712.1 Os06g0133900 [Oryza sativa Japonica Group]
MFA	GQ03501_J16	BT113798	0.0104599	0.914749	0.00540429	AT4G06599	2e-171	ubiquitin family protein	UG|Pta.11317|gb|DR093527	2e-126	Transcribed locus, moderately similar to XP_002265791.1 PREDICTED: hypothetical protein [Vitis vinifera]
MFA	GQ03502_C13	BT113821	0.0444267	0.939939	0.00368713	AT3G12390	7e-54	Nascent polypeptide-associated complex (NAC), alpha subunit family protein	UG|Pta.9638|gb|DR120666	6e-106	Transcribed locus, moderately similar to NP_187845.1 Nascent polypeptide-associated complex subunit alpha-like protein 1 [Arabidopsis thaliana]
MFA	GQ03502_J12	BT113839	0.00794766	0.914749	0.00573074	AT1G18690	8e-71	Galactosyl transferase GMA12/MNN10 family protein	UG|Pta.23482|gb|DR690722	2e-141	Transcribed locus, weakly similar to XP_002966412.1 glycosyltransferase CAZy family GT34-like protein [Selaginella moellendorffii]
MFA	GQ03506_C17	BT114002	0.0472056	0.939939	0.00361516	AT1G03130	6e-95	photosystem I subunit D-2	UG|Pta.20796|gb|DR018966	5e-111	Transcribed locus, strongly similar to XP_002991814.1 hypothetical protein SELMODRAFT_26984 [Selaginella moellendorffii]
MFA	GQ03506_I23	BT114018	0.0366491	0.939939	0.00391546	AT3G21220	1e-110	MAP kinase kinase 5	UG|Pta.4897|gb|DR167275	2e-166	Transcribed locus, weakly similar to XP_001769374.1 predicted protein [Physcomitrella patens subsp. patens]
MFA	GQ03508_P12	BT114142	0.0368633	0.939939	0.00390854	AT2G45550	5e-119	cytochrome P450, family 76, subfamily C, polypeptide 4	UG|Pta.34496|gb|DR091808	6e-110	Transcribed locus, weakly similar to NP_001064217.2 Os10g0165300 [Oryza sativa Japonica Group]
MFA	GQ03513_G11	BT114372	0.0347818	0.939939	0.00397751	AT5G19855	1e-53	Chaperonin-like RbcX protein	UG|Pta.18246|gb|CO361463	8e-134	Transcribed locus, moderately similar to XP_002983972.1 hypothetical protein SELMODRAFT_48688 [Selaginella moellendorffii]
MFA	GQ03519_I17	BT114701	0.0133569	0.915026	0.00511382	AT2G22420	2e-92	Peroxidase superfamily protein	UG|Pta.22359|gb|DR683943	2e-126	Transcribed locus, moderately similar to XP_002271083.1 PREDICTED: hypothetical protein [Vitis vinifera]
MFA	GQ03519_M18	BT114715	0.0418916	0.939939	0.00375684	AT3G52640	0	Zn-dependent exopeptidases superfamily protein
MFA	GQ03519_P23	BT114729	0.0219319	0.923294	0.00452487	AT1G09970	1e-138	Leucine-rich receptor-like protein kinase family protein	UG|Pta.18854|gb|CO363349	1e-103	Transcribed locus, weakly similar to XP_002275662.1 PREDICTED: hypothetical protein [Vitis vinifera]
MFA	GQ03602_I02	BT114803	0.00241358	0.667081	0.00714838	AT4G33030	0	sulfoquinovosyldiacylglycerol 1	UG|Pta.16733|gb|DR050681	0	Transcribed locus, moderately similar to NP_195029.1 UDP-sulfoquinovose synthase [Arabidopsis thaliana]
MFA	GQ03602_I02	BT114803	0.00339913	0.751979	0.00674087	AT4G33030	0	sulfoquinovosyldiacylglycerol 1	UG|Pta.16733|gb|DR050681	0	Transcribed locus, moderately similar to NP_195029.1 UDP-sulfoquinovose synthase [Arabidopsis thaliana]
MFA	GQ03605_F01	EX409535	0.0356052	0.939939	0.00394975	AT3G07680	9e-100	emp24/gp25L/p24 family/GOLD family protein	UG|Pta.2526|gb|CO161179	2e-167	Transcribed locus, moderately similar to NP_187425.1 emp24/gp25L/p24 family/GOLD domain-containing protein [Arabidopsis thaliana]
MFA	GQ03606_D04	BT114965	0.049737	0.939939	0.0035532	AT5G14700	2e-82	NAD(P)-binding Rossmann-fold superfamily protein	UG|Pta.2560|gb|DR160283	1e-130	Transcribed locus, weakly similar to NP_001056413.1 Os05g0578500 [Oryza sativa Japonica Group]
MFA	GQ03607_C08	BT115007	0.0340814	0.939939	0.00400165	AT1G22780	2e-87	Ribosomal protein S13/S18 family	UG|Pta.10307|gb|DR052152	3e-132	Transcribed locus, strongly similar to NP_173692.1 40S ribosomal protein S18 [Arabidopsis thaliana]
MFA	GQ03607_F01	BT115013	0.0187523	0.923294	0.00471084	AT1G27980	0	dihydrosphingosine phosphate lyase	UG|Pta.8253|gb|DR692770	4e-146	Transcribed locus, moderately similar to NP_174119.1 Sphingosine-1-phosphate lyase [Arabidopsis thaliana]
MFA	GQ03610_J24	BT115164	0.0460981	0.939939	0.00364333	AT3G08690	3e-86	ubiquitin-conjugating enzyme 11	UG|Pta.59|gb|CO163594	2e-112	Transcribed locus, moderately similar to NP_566331.1 ubiquitin-conjugating enzyme E2 11 [Arabidopsis thaliana]
MFA	GQ03610_M12	BT115168	0.0189902	0.923294	0.00469587	AT1G68570	0	Major facilitator superfamily protein	UG|Pta.15630|gb|CV032421	4e-173	Transcribed locus, weakly similar to NP_177024.1 putative nitrite transporter [Arabidopsis thaliana]
MFA	GQ03610_M12	BT115168	0.0318764	0.939939	0.00408102	AT1G68570	0	Major facilitator superfamily protein	UG|Pta.15630|gb|CV032421	4e-173	Transcribed locus, weakly similar to NP_177024.1 putative nitrite transporter [Arabidopsis thaliana]
MFA	GQ03612_C08	BT115235	0.032556	0.939939	0.00405599	AT5G27700	7e-45	Ribosomal protein S21e	UG|Pta.4363|gb|DR165670	3e-68	Transcribed locus, strongly similar to NP_198122.4 small subunit ribosomal protein S21e [Arabidopsis thaliana]
MFA	GQ03612_H07	BT115246	0.00141567	0.667081	0.00778365	AT4G38620	1e-20	myb domain protein 4	UG|Pta.15187|gb|CO164694	7e-125	Transcribed locus, moderately similar to XP_002978781.1 hypothetical protein SELMODRAFT_450007 [Selaginella moellendorffii]
MFA	GQ03701_L20	BT115569	0.0165897	0.923294	0.00485636	AT5G13930	0	Chalcone and stilbene synthase family protein	UG|Pta.2992|gb|DR093164	4e-170	Transcribed locus, strongly similar to NP_196897.1 chalcone synthase [Arabidopsis thaliana]
MFA	GQ03701_N07	BT115578	0.032294	0.939939	0.00406558	AT1G13180	0	Actin-like ATPase superfamily protein	UG|Pta.6651|gb|DR683030	5e-114	Transcribed locus, moderately similar to XP_002315648.1 predicted protein [Populus trichocarpa]
MFA	GQ03701_N07	BT115578	0.039071	0.939939	0.00252005	AT1G13180	0	Actin-like ATPase superfamily protein	UG|Pta.6651|gb|DR683030	5e-114	Transcribed locus, moderately similar to XP_002315648.1 predicted protein [Populus trichocarpa]
MFA	GQ03705_B24	BT115728	0.0257181	0.93448	0.00433581	AT2G12646	9e-76	PLATZ transcription factor family protein	UG|Pta.1754|gb|DR683972	2e-146	Transcribed locus, weakly similar to NP_001046103.2 Os02g0183000 [Oryza sativa Japonica Group]
MFA	GQ03705_N23	BT115769	0.00383993	0.751979	0.00495287	AT3G19120	2e-28	PIF / Ping-Pong family of plant transposases	UG|Pta.13638|gb|DR180501	1e-16	Transcribed locus
MFA	GQ03707_L07	BT115868	0.00512183	0.860737	0.00625314	AT4G17170	9e-121	RAB GTPase homolog B1C	UG|Pta.1263|gb|DR683176	2e-137	Transcribed locus, strongly similar to XP_001695070.1 small rab-related GTPase [Chlamydomonas reinhardtii]
MFA	GQ03707_O20	BT115879	0.0429575	0.939939	0.00372703	AT5G01450	6e-46	RING/U-box superfamily protein	UG|Pta.13865|gb|DR692697	2e-86	Transcribed locus
MFA	GQ03708_B21	BT115892	0.0486963	0.939939	0.00357829	AT2G22500	2e-132	uncoupling protein 5	UG|Pta.831|gb|DT626283	5e-158	Transcribed locus, moderately similar to XP_002285693.1 PREDICTED: hypothetical protein [Vitis vinifera]
MFA	GQ03708_J16	BT115907	0.0408186	0.939939	0.00378762	AT3G48080	4e-64	alpha/beta-Hydrolases superfamily protein	UG|Pta.8961|gb|CX646443	1e-105	Transcribed locus, weakly similar to XP_002462337.1 hypothetical protein SORBIDRAFT_02g024030 [Sorghum bicolor]
MFA	GQ03709_A21	BT115933	0.00562875	0.89863	0.00614091	AT1G56340	0	calreticulin 1a	UG|Pta.202|gb|AF283816	0	Calreticulin
MFA	GQ03709_I20	BT115963	0.0173625	0.923294	0.00480228	AT4G11570	2e-114	Haloacid dehalogenase-like hydrolase (HAD) superfamily protein
MFA	GQ03712_E22	BT116127	0.00171571	0.667081	0.00755472	AT1G65450	8e-91	HXXXD-type acyl-transferase family protein	UG|Pta.20963|gb|DR093408	3e-138	Transcribed locus, weakly similar to XP_002264583.1 PREDICTED: hypothetical protein [Vitis vinifera]
MFA	GQ03712_F05	BT116129	0.0462534	0.939939	0.00363934	AT1G47670	2e-108	Transmembrane amino acid transporter family protein	UG|Pta.21859|gb|DR684652	3e-94	Transcribed locus, moderately similar to NP_175198.1 Lysine histidine transporter-like 8 [Arabidopsis thaliana]
MFA	GQ03713_B04	BT116172	0.0119068	0.914749	0.00525035	AT5G48485	0.00000000001	Bifunctional inhibitor/lipid-transfer protein/seed storage 2S albumin superfamily protein	UG|Pta.5755|gb|DR091069	3e-78	Transcribed locus
MFA	GQ03713_D13	BT116183	0.0101115	0.914749	0.00544455	AT2G40100	7e-96	light harvesting complex photosystem II	UG|Pta.594|gb|DR015312	2e-144	Transcribed locus, moderately similar to NP_001059975.1 Os07g0558400 [Oryza sativa Japonica Group]
MFA	GQ03713_E10	BT116188	0.00404111	0.751979	0.00653504	AT2G35680	1e-94	Phosphotyrosine protein phosphatases superfamily protein	UG|Pta.12589|gb|DR167146	6e-131	Transcribed locus, moderately similar to XP_002301226.1 predicted protein [Populus trichocarpa]
MFA	GQ03713_I07	BT116199	0.00982698	0.914749	0.00547847	AT5G55950	2e-157	Nucleotide/sugar transporter family protein	UG|Pta.11602|gb|DR097416	1e-120	Transcribed locus, moderately similar to XP_002265761.1 PREDICTED: hypothetical protein [Vitis vinifera]
MFA	GQ03715_A06	BT116269	0.0130897	0.915026	0.00513782	AT3G14380	1e-31	Uncharacterised protein family (UPF0497)	UG|Pta.766|gb|DR692446	2e-107	Transcribed locus, weakly similar to XP_002275339.1 PREDICTED: hypothetical protein [Vitis vinifera]
MFA	GQ03715_J22	BT116299	0.0178428	0.923294	0.00332263	AT4G03210	4e-115	xyloglucan endotransglucosylase/hydrolase 9	UG|Pta.385|gb|DR049906	0	Transcribed locus, weakly similar to NP_192230.1 xyloglucan endotransglucosylase/hydrolase protein 9 [Arabidopsis thaliana]
MFA	GQ03716_P22	BT116348	0.0447258	0.939939	0.00367918	AT5G45360	1e-95	F-box family protein	UG|Pta.13612|gb|DT634163	2e-175	Transcribed locus, weakly similar to NP_001058540.1 Os06g0709100 [Oryza sativa (japonica cultivar-group)]
MFA	GQ03718_J01	BT116428	0.0326858	0.939939	0.00405127	AT4G30470	7e-94	NAD(P)-binding Rossmann-fold superfamily protein	UG|Pta.6081|gb|DT637710	2e-145	Transcribed locus, weakly similar to NP_194776.1 Rossmann-fold NAD(P)-binding domain-containing protein [Arabidopsis thaliana]
MFA	GQ03718_J08	BT116429	0.0448979	0.939939	0.00367462	AT1G12350	4e-110	4-phospho-panto-thenoylcysteine synthetase	UG|Pta.3604|gb|CF393506	2e-123	Transcribed locus, weakly similar to XP_001759927.1 predicted protein [Physcomitrella patens subsp. patens]
MFA	GQ03719_I19	BT116486	0.0344655	0.939939	0.00398835	AT5G57120	4e-26	FUNCTIONS IN: molecular_function unknown@ INVOLVED IN: biological_process unknown@ LOCATED IN: nucleolus@ EXPRESSED IN: 21 plant structures@ EXPRESSED DURING: 13 growth stages@ CONTAINS InterPro DOMAIN/s: LisH dimerisation motif (InterPro:IPR006594), SRP40, C-terminal (InterPro:IPR007718)@ Has 101969 Blast hits to 55488 proteins in 2506 species: Archae - 424@ Bacteria - 13843@ Metazoa - 37674@ Fu…
MFA	GQ03801_E18	BT116523	0.0499381	0.939939	0.00354842	AT2G16060	3e-61	hemoglobin 1	UG|Pta.12160|gb|DR690332	3e-130	Transcribed locus, moderately similar to XP_002284684.1 PREDICTED: similar to non-symbiotic hemoglobin class 1 [Vitis vinifera]
MFA	GQ03801_K18	BT116546	0.0354855	0.939939	0.00395374	AT1G56720	9e-132	Protein kinase superfamily protein	UG|Pta.4527|gb|DR057515	8e-151	Transcribed locus, moderately similar to XP_002440368.1 hypothetical protein SORBIDRAFT_09g030440 [Sorghum bicolor]
MFA	GQ03803_L08	BT116636	0.015314	0.915026	0.0049514	AT4G18780	0	cellulose synthase family protein	UG|Pta.7498|gb|AY789650	0	Cellulose synthase catalytic subunit (CesA1)
MFA	GQ03803_O08	BT116648	0.0459599	0.939939	0.00364689	AT3G02210	0	COBRA-like protein 1 precursor	UG|Pta.507|gb|DR163782	0	Transcribed locus, moderately similar to NP_001105970.1 brittle stalk-2-like protein 6 [Zea mays]
MFA	GQ03804_H13	BT116677	0.0142288	0.915026	0.0050387	AT3G22190	1e-45	IQ-domain 5	UG|Pta.4353|gb|DN609004	5e-151	Transcribed locus, weakly similar to NP_001056849.1 Os06g0155300 [Oryza sativa Japonica Group]
MFA	GQ03804_H13	BT116677	0.0318993	0.939939	0.00408017	AT3G22190	1e-45	IQ-domain 5	UG|Pta.4353|gb|DN609004	5e-151	Transcribed locus, weakly similar to NP_001056849.1 Os06g0155300 [Oryza sativa Japonica Group]
MFA	GQ03805_C07	BT116706	0.0039483	0.751979	0.00656268	AT4G33510	0	3-deoxy-d-arabino-heptulosonate 7-phosphate synthase	UG|Pta.1154|gb|DR387993	0	Transcribed locus, moderately similar to NP_195077.1 phospho-2-dehydro-3-deoxyheptonate aldolase 2 [Arabidopsis thaliana]
MFA	GQ03805_C07	BT116706	0.0203925	0.923294	0.00461127	AT4G33510	0	3-deoxy-d-arabino-heptulosonate 7-phosphate synthase	UG|Pta.1154|gb|DR387993	0	Transcribed locus, moderately similar to NP_195077.1 phospho-2-dehydro-3-deoxyheptonate aldolase 2 [Arabidopsis thaliana]
MFA	GQ03805_I24	BT116727	0.00101563	0.667081	0.00817929	AT1G22050	2e-45	membrane-anchored ubiquitin-fold protein 6 precursor	UG|Pta.8889|gb|DR694562	2e-126	Transcribed locus, moderately similar to NP_001050409.1 Os03g0426800 [Oryza sativa Japonica Group]
MFA	GQ03805_I24	BT116727	0.0154761	0.915026	0.00493888	AT1G22050	2e-45	membrane-anchored ubiquitin-fold protein 6 precursor	UG|Pta.8889|gb|DR694562	2e-126	Transcribed locus, moderately similar to NP_001050409.1 Os03g0426800 [Oryza sativa Japonica Group]
MFA	GQ03805_I24	BT116727	0.0154131	0.915026	0.00494373	AT1G22050	2e-45	membrane-anchored ubiquitin-fold protein 6 precursor	UG|Pta.8889|gb|DR694562	2e-126	Transcribed locus, moderately similar to NP_001050409.1 Os03g0426800 [Oryza sativa Japonica Group]
MFA	GQ03806_B06	BT116755	0.0338344	0.939939	0.00401028	AT3G61490	4e-111	Pectin lyase-like superfamily protein	UG|Pta.1724|gb|DR092456	3e-139	Transcribed locus, moderately similar to XP_002437680.1 hypothetical protein SORBIDRAFT_10g000660 [Sorghum bicolor]
MFA	GQ03806_H09	BT116774	0.0404102	0.939939	0.00379955	AT1G77590	0	long chain acyl-CoA synthetase 9	UG|Pta.8579|gb|DR092454	0	Transcribed locus, moderately similar to NP_177882.1 long chain acyl-CoA synthetase 9 [Arabidopsis thaliana]
MFA	GQ03806_I15	BT116778	0.0245513	0.923294	0.00439093	AT3G48080	9e-70	alpha/beta-Hydrolases superfamily protein	UG|Pta.14064|gb|DR100316	2e-162	Transcribed locus, weakly similar to XP_002275637.1 PREDICTED: hypothetical protein [Vitis vinifera]
MFA	GQ03808_I16	BT116883	0.0308591	0.939939	0.00411952				UG|Pta.6460|gb|CK604170	3e-25	Transcribed locus, weakly similar to XP_002285919.1 PREDICTED: hypothetical protein [Vitis vinifera]
MFA	GQ03810_C17	BT116957	0.0134449	0.915026	0.00510602	AT3G16630	3e-110	P-loop containing nucleoside triphosphate hydrolases superfamily protein	UG|Pta.5365|gb|CO365435	2e-134	Transcribed locus, moderately similar to XP_001695175.1 predicted protein [Chlamydomonas reinhardtii]
MFA	GQ03810_K09	BT116976	0.0397322	0.939939	0.00381962	AT5G17420	0	Cellulose synthase family protein	UG|Pta.511|gb|AY789652	0	Cellulose synthase catalytic subunit (CesA3)
MFA	GQ03810_N15	BT116992	0.0497735	0.939939	0.00227788	AT1G25280	4e-61	tubby like protein 10	UG|Pta.3215|gb|DR110450	8e-125	Transcribed locus, weakly similar to XP_002266692.1 PREDICTED: hypothetical protein [Vitis vinifera]
MFA	GQ03811_D01	BT117021	0.0154064	0.915026	0.00494425	AT5G03040	7e-69	IQ-domain 2	UG|Pta.9263|gb|DR014010	6e-137	Transcribed locus, weakly similar to XP_002277282.1 PREDICTED: hypothetical protein [Vitis vinifera]
MFA	GQ03811_G23	BT117036	0.0246646	0.923294	0.00298804	AT3G56440	0	homolog of yeast autophagy 18 (ATG18) D	UG|Pta.976|gb|DR049516	1e-127	Transcribed locus, moderately similar to XP_002321321.1 predicted protein [Populus trichocarpa]
MFA	GQ03812_F05	BT117075	0.00800161	0.914749	0.0057227				UG|Pta.1358|gb|DR051868	2e-66	Transcribed locus, weakly similar to NP_187123.1 hevein-like protein [Arabidopsis thaliana]
MFA	GQ03813_E19	BT117124	0.0135751	0.915026	0.00509457	AT2G36870	2e-112	xyloglucan endotransglucosylase/hydrolase 32	UG|Pta.9852|gb|DR692277	1e-138	Transcribed locus, weakly similar to XP_002269285.1 PREDICTED: hypothetical protein [Vitis vinifera]
MFA	GQ03813_P07	BT117159	0.0206809	0.923294	0.0045946	AT1G65970	3e-87	thioredoxin-dependent peroxidase 2	UG|Pta.7025|gb|DR095115	1e-46	Transcribed locus, moderately similar to XP_002327377.1 predicted protein [Populus trichocarpa]
MFA	GQ03814_A15	BT117163	0.0114887	0.914749	0.00529282	AT1G48600	0	S-adenosyl-L-methionine-dependent methyltransferases superfamily protein	UG|Pta.22406|gb|DT635489	8e-179	Transcribed locus, moderately similar to XP_002282182.1 PREDICTED: hypothetical protein [Vitis vinifera]
MFA	GQ03814_N11	BT117195	0.029661	0.939939	0.00416651	AT5G17920	0	Cobalamin-independent synthase family protein	UG|Pta.3742|gb|DN465434	8e-161	Transcribed locus, moderately similar to NP_001078599.1 5-methyltetrahydropteroyltriglutamate--homocysteine methyltransferase [Arabidopsis thaliana]
MFA	GQ03814_N11	BT117195	0.0370524	0.939939	0.00390247	AT5G17920	0	Cobalamin-independent synthase family protein	UG|Pta.3742|gb|DN465434	8e-161	Transcribed locus, moderately similar to NP_001078599.1 5-methyltetrahydropteroyltriglutamate--homocysteine methyltransferase [Arabidopsis thaliana]
MFA	GQ03815_F15	BT117230	0.0041214	0.751979	0.00651164	AT2G39900	3e-98	GATA type zinc finger transcription factor family protein	UG|Pta.10301|gb|DR015870	3e-150	Transcribed locus, moderately similar to NP_001049655.1 Os03g0266100 [Oryza sativa Japonica Group]
MFA	GQ03815_F15	BT117230	0.0106072	0.914749	0.0038675	AT2G39900	3e-98	GATA type zinc finger transcription factor family protein	UG|Pta.10301|gb|DR015870	3e-150	Transcribed locus, moderately similar to NP_001049655.1 Os03g0266100 [Oryza sativa Japonica Group]
MFA	GQ03816_F14	BT117273	0.0331132	0.939939	0.00403585	AT5G63470	4e-47	nuclear factor Y, subunit C4	UG|Pta.11563|gb|DR081038	8e-131	Transcribed locus, moderately similar to XP_001783583.1 predicted protein [Physcomitrella patens subsp. patens]
MFA	GQ03816_G15	BT117279	0.0476007	0.939939	0.00360528	AT4G15560	0	Deoxyxylulose-5-phosphate synthase	UG|Pta.11746|gb|EU862297	0	1-deoxy-D-xylulose 5-phosphate synthase type II
MFA	GQ03816_N01	BT117303	0.0206098	0.923294	0.00459869	AT1G20150	7e-172	Subtilisin-like serine endopeptidase family protein	UG|Pta.7932|gb|CF669715	9e-119	Transcribed locus, weakly similar to XP_001777292.1 predicted protein [Physcomitrella patens subsp. patens]
MFA	GQ03819_I08	BT117438	0.0159501	0.915026	0.00490306	AT2G39050	1e-53	hydroxyproline-rich glycoprotein family protein	UG|Pta.81|gb|DT625464	2e-161	Transcribed locus, weakly similar to XP_002972431.1 hypothetical protein SELMODRAFT_148346 [Selaginella moellendorffii]
MFA	GQ03901_N10	BT117508	0.000497273	0.667081	0.00903059	AT4G27450	2e-88	Aluminium induced protein with YGL and LRDR motifs	UG|Pta.15313|gb|DN612731	6e-147	Transcribed locus, weakly similar to NP_199196.1 pentatricopeptide repeat-containing protein-like protein [Arabidopsis thaliana]
MFA	GQ03904_J15	BT117594	0.0409032	0.939939	0.00378516	AT5G41040	1e-93	HXXXD-type acyl-transferase family protein	UG|Pta.11564|gb|DR167239	1e-154	Transcribed locus, weakly similar to XP_002967754.1 BAHD family acyltransferase, clade V [Selaginella moellendorffii]
MFA	GQ03906_E10	BT117644	0.0274087	0.939939	0.00426024				UG|Pta.21737|gb|DR095129	9e-50	Transcribed locus, moderately similar to NP_001061018.1 Os08g0155000 [Oryza sativa Japonica Group]
MFA	GQ03907_D14	BT117674	0.0465843	0.939939	0.00363088	AT3G27150	4e-104	Galactose oxidase/kelch repeat superfamily protein	UG|Pta.3608|gb|DR069264	8e-65	Transcribed locus, moderately similar to NP_001053897.2 Os04g0619300 [Oryza sativa Japonica Group]
MFA	GQ03909_J06	BT117739	0.0480214	0.939939	0.00359484	AT4G14950	2e-157	SNARE associated Golgi protein family	UG|Pta.8855|gb|DT637712	8e-154	Transcribed locus, moderately similar to XP_002335632.1 predicted protein [Populus trichocarpa]
MFA	GQ03913_C18	BT117813	0.023373	0.923294	0.00444931	AT3G04730	2e-52	indoleacetic acid-induced protein 16	UG|Pta.15414|gb|CF390315	6e-87	Transcribed locus, moderately similar to XP_002264963.1 PREDICTED: hypothetical protein [Vitis vinifera]
MFA	GQ03915_N17	BT117888	0.0327306	0.939939	0.00269906	AT2G18370	1e-17	Bifunctional inhibitor/lipid-transfer protein/seed storage 2S albumin superfamily protein	UG|Pta.233|gb|DT625198	3e-45	Transcribed locus, weakly similar to NP_001065988.1 Os12g0115300 [Oryza sativa Japonica Group]
MFA	GQ03917_E02	BT117920	0.0186114	0.923294	0.0047198	AT5G46860	4e-109	Syntaxin/t-SNARE family protein	UG|Pta.80|gb|DR097325	5e-88	Transcribed locus, moderately similar to XP_002278649.1 PREDICTED: hypothetical protein [Vitis vinifera]
MFA	GQ03919_I21	BT117983	0.00150777	0.667081	0.00596987	AT2G35840	6e-122	Sucrose-6F-phosphate phosphohydrolase family protein	UG|Pta.9498|gb|AF460845	0	Sucrose-phosphatase
MFA	GQ04005_I16	BT118360	0.0205264	0.923294	0.00460351	AT4G19810	1e-94	Glycosyl hydrolase family protein with chitinase insertion domain	UG|Pta.16629|gb|DR165951	8e-124	Transcribed locus, weakly similar to XP_002337087.1 predicted protein [Populus trichocarpa]
MFA	GQ04006_B20	BT118412	0.047587	0.939939	0.00360562	AT3G13750	0	beta galactosidase 1	UG|Pta.21549|gb|DT639167	0	Transcribed locus, weakly similar to XP_002310540.1 predicted protein [Populus trichocarpa]
MFA	GQ04006_F21	BT118438	0.0118722	0.914749	0.00525381	AT2G01630	0	O-Glycosyl hydrolases family 17 protein	UG|Pta.7246|gb|DT636768	4e-168	Transcribed locus, weakly similar to NP_001077866.1 glucan endo-1,3-beta-glucosidase 3 [Arabidopsis thaliana]
MFA	GQ04007_K18	BT118556	0.00192587	0.667081	0.00741712	AT4G35880	2e-138	Eukaryotic aspartyl protease family protein	UG|Pta.20707|gb|DR015521	2e-101	Transcribed locus, weakly similar to NP_195313.2 aspartyl protease family protein [Arabidopsis thaliana]
MFA	GQ04009_M14	BT118744	0.0126212	0.915026	0.00518112	AT4G00570	4e-74	NAD-dependent malic enzyme 2	UG|Pta.4136|gb|DT633300	4e-130	Transcribed locus, moderately similar to NP_191966.2 malate dehydrogenase (decarboxylating) [Arabidopsis thaliana]
MFA	GQ04010_B06	BT118775	0.0120324	0.914749	0.00523788				UG|Pta.11958|gb|DR052402	2e-84	Transcribed locus, weakly similar to XP_002990439.1 hypothetical protein SELMODRAFT_448021 [Selaginella moellendorffii]
MFA	GQ04010_H14	BT118808	0.0266573	0.939939	0.00429324	AT3G26710	4e-71	cofactor assembly of complex C	UG|Pta.19730|gb|DR019766	1e-151	Transcribed locus, moderately similar to NP_566797.1 cofactor assembly of complex C [Arabidopsis thaliana]
MFA	GQ04010_N07	BT118836	0.0454854	0.939939	0.0036592	AT2G01570	6e-90	GRAS family transcription factor family protein	UG|Pta.7061|gb|DR078352	8e-65	Transcribed locus, weakly similar to XP_002284650.1 PREDICTED: GAI1 isoform 2 [Vitis vinifera]
MFA	GQ04010_P15	BT118849	0.0348123	0.939939	0.00397647	AT3G23050	2e-35	indole-3-acetic acid 7	UG|Pta.19876|gb|DR091484	8e-163	Transcribed locus, weakly similar to XP_002993067.1 hypothetical protein SELMODRAFT_187180 [Selaginella moellendorffii]
MFA	GQ04011_I03	BT118890	0.0436897	0.939939	0.00370698	AT3G20770	1e-101	Ethylene insensitive 3 family protein	UG|Pta.9533|gb|DR022453	5e-150	Transcribed locus, weakly similar to NP_180273.1 ethylene insensitive 3-like 1 protein [Arabidopsis thaliana]
MFA	GQ04012_D01	BT118944	0.0383514	0.939939	0.00386159				UG|Pta.11369|gb|DR687131	1e-123	Transcribed locus, weakly similar to XP_001785395.1 predicted protein [Physcomitrella patens subsp. patens]
MFA	GQ04013_C17	BT118997	0.00872124	0.914749	0.00562034	AT4G34590	0.000000000001	G-box binding factor 6	UG|Pta.12363|gb|DR016612	9e-145	Transcribed locus, weakly similar to XP_001773106.1 predicted protein [Physcomitrella patens subsp. patens]
MFA	GQ04013_E17	BT119008	0.0371603	0.939939	0.00389902	AT1G04880	5e-35	HMG (high mobility group) box protein with ARID/BRIGHT DNA-binding domain	UG|Pta.13495|gb|DT626550	2e-79	Transcribed locus, weakly similar to NP_177738.1 high mobility group-box and ARID domain-binding domain-containing protein [Arabidopsis thaliana]
MFA	GQ04102_J17	BT119193	0.034011	0.939939	0.0040041	AT2G15790	1e-177	peptidyl-prolyl cis-trans isomerase / cyclophilin-40 (CYP40) / rotamase	UG|Pta.17785|gb|DT637384	5e-128	Transcribed locus, moderately similar to XP_002306460.1 predicted protein [Populus trichocarpa]
MFA	GQ04106_H11	BT119501	0.010971	0.914749	0.00534761	AT4G16280	6e-17	RNA binding@abscisic acid binding	UG|Pta.16710|gb|CO165492	3e-19	Transcribed locus, weakly similar to XP_002279515.1 PREDICTED: hypothetical protein [Vitis vinifera]
MFA	GQ04106_P02	BT119543	0.0235556	0.923294	0.00444008	AT3G51730	1e-42	saposin B domain-containing protein	UG|Pta.12321|gb|DR388007	1e-165	Transcribed locus, weakly similar to NP_001042117.2 Os01g0166700 [Oryza sativa Japonica Group]
MFA	GQ04107_D16	BT119560	0.0229281	0.923294	0.00447213	AT2G44745	2e-46	WRKY family transcription factor	UG|Pta.23061|gb|DT632609	1e-29	Transcribed locus, moderately similar to XP_002972266.1 hypothetical protein SELMODRAFT_29247 [Selaginella moellendorffii]
MFA	GQ04107_I15	BT119587	0.0189414	0.923294	0.00469893	AT2G28660	5e-24	Chloroplast-targeted copper chaperone protein	UG|Pta.14608|gb|CO369564	4e-91	Transcribed locus, weakly similar to XP_002463632.1 hypothetical protein SORBIDRAFT_01g003340 [Sorghum bicolor]
MFA	GQ04107_J01	BT119591	0.0367456	0.939939	0.00391234	AT2G26710	7e-90	Cytochrome P450 superfamily protein	UG|Pta.22950|gb|DT638698	5e-67	Transcribed locus, weakly similar to NP_180239.1 PHYB activation tagged suppressor 1 protein [Arabidopsis thaliana]
MFA	GQ04112_C19	BT119905	0.000149582	0.477616	0.0104643	AT4G38400	6e-71	expansin-like A2	UG|Pta.15461|gb|DR181270	8e-152	Transcribed locus, weakly similar to XP_002305545.1 hypothetical protein POPTRDRAFT_713415 [Populus trichocarpa]
MFA	WS00721_E03	CO242315	0.0312739	0.939939	0.00410367	AT4G38620	1e-79	myb domain protein 4	UG|Pta.4590|gb|DQ399056	8e-103	R2R3-MYB transcription factor MYB14
MOE	GQ0025_F11	BT100556	0.0401292	0.925276	0.00378894	AT5G23420	9e-26	high-mobility group box 6	UG|Pta.14467|gb|DR015688	2e-61	Transcribed locus, weakly similar to XP_002983394.1 hypothetical protein SELMODRAFT_117986 [Selaginella moellendorffii]
MOE	GQ0031_E09	BT100604	0.0366696	0.925276	0.00389537	AT2G36870	2e-99	xyloglucan endotransglucosylase/hydrolase 32	UG|Pta.5279|gb|DR182225	6e-147	Transcribed locus, weakly similar to XP_002313534.1 predicted protein [Populus trichocarpa]
MOE	GQ0033_G12	CK438668	0.0322114	0.915128	0.00404843	AT3G46030	6e-57	Histone superfamily protein	UG|Pta.2185|gb|CV138150	1e-57	Transcribed locus, moderately similar to NP_190189.1 histone H2B [Arabidopsis thaliana]
MOE	GQ00411_P24	BT100713	0.0224589	0.885326	0.00447436				UG|Pta.14446|gb|DR069774	1e-85	Transcribed locus
MOE	GQ00412_P04	BT100731	0.0172714	0.851677	0.00478468	AT5G12470	8e-138	Protein of unknown function (DUF3411)	UG|Pta.588|gb|DR163922	5e-139	Transcribed locus, moderately similar to NP_001055430.1 Os05g0388600 [Oryza sativa Japonica Group]
MOE	GQ00412_P07	BT100732	0.0447627	0.936087	0.00365995	AT3G01140	0.0000000000001	myb domain protein 106	UG|Pta.22238|gb|DR682392	0.000000000000003	Transcribed locus
MOE	GQ0043_O18	GE473831	0.0186713	0.851677	0.00469258	AT1G22040	4e-105	Galactose oxidase/kelch repeat superfamily protein	UG|Pta.34592|gb|CF388508	2e-65	Transcribed locus, weakly similar to NP_173623.1 F-box/kelch-repeat protein [Arabidopsis thaliana]
MOE	GQ0043_O18	GE473831	0.0377435	0.925276	0.00386129	AT1G22040	4e-105	Galactose oxidase/kelch repeat superfamily protein	UG|Pta.34592|gb|CF388508	2e-65	Transcribed locus, weakly similar to NP_173623.1 F-box/kelch-repeat protein [Arabidopsis thaliana]
MOE	GQ0045_F02	BT100802	0.0402609	0.925276	0.00378507	AT3G07650	1e-23	CONSTANS-like 9	UG|Pta.20036|gb|DT626887	0.00000000000003	Transcribed locus, weakly similar to XP_001778298.1 predicted protein [Physcomitrella patens subsp. patens]
MOE	GQ0046_G08	BT100818	0.00278237	0.851677	0.0069445	AT5G54240	1e-95	Protein of unknown function (DUF1223)	UG|Pta.4368|gb|DR684403	5e-147	Transcribed locus, weakly similar to XP_002969957.1 hypothetical protein SELMODRAFT_67460 [Selaginella moellendorffii]
MOE	GQ0047_C21	BT100848	0.0164397	0.851677	0.004843	AT4G30260	2e-82	Integral membrane Yip1 family protein	UG|Pta.9192|gb|DN460176	6e-130	Transcribed locus, moderately similar to NP_567843.1 Yip1 integral membrane domain-containing protein [Arabidopsis thaliana]
MOE	GQ0049_C16	BT100889	0.0173434	0.851677	0.00477976	AT2G27030	7e-81	calmodulin 5	UG|Pta.3587|gb|DR023511	6e-117	Transcribed locus, moderately similar to NP_031615.1 calmodulin [Mus musculus]
MOE	GQ0064_K06	BT101022	0.0205091	0.855862	0.00458166	AT5G03795	3e-118	Exostosin family protein	UG|Pta.22466|gb|DT632477	4e-93	Transcribed locus, weakly similar to XP_001767347.1 predicted protein [Physcomitrella patens subsp. patens]
MOE	GQ0065_E22	BT101040	0.0203063	0.855862	0.0045934	AT2G02540	3e-21	homeobox protein 21	UG|Pta.9219|gb|DR112078	2e-83	Transcribed locus, moderately similar to NP_565088.1 mini zinc finger 1 [Arabidopsis thaliana]
MOE	GQ0073_P04	BT101222	0.0162312	0.851677	0.00485808
MOE	GQ0083_E11	GE476897	0.0165447	0.851677	0.00483547	AT2G31880	9e-105	Leucine-rich repeat protein kinase family protein	UG|Pta.19828|gb|DR011223	3e-97	Transcribed locus, weakly similar to NP_180747.1 putative leucine-rich repeat transmembrane protein kinase [Arabidopsis thaliana]
MOE	GQ01301_G24	BT101304	0.0343809	0.925276	0.00397146	AT5G05270	1e-67	Chalcone-flavanone isomerase family protein	UG|Pta.1923|gb|CO161826	4e-130	Transcribed locus, weakly similar to XP_002280158.1 PREDICTED: hypothetical protein [Vitis vinifera]
MOE	GQ01301_O19	BT101337	0.014445	0.851677	0.00499587	AT5G11280	5e-83	unknown protein@ BEST Arabidopsis thaliana protein match is: unknown protein (TAIR:AT1G80200.1)@ Has 30201 Blast hits to 17322 proteins in 780 species: Archae - 12@ Bacteria - 1396@ Metazoa - 17338@ Fungi - 3422@ Plants - 5037@ Viruses - 0@ Other Eukaryotes - 2996 (source: NCBI BLink).	UG|Pta.3216|gb|DT638987	1e-134	Transcribed locus, moderately similar to XP_002309613.1 predicted protein [Populus trichocarpa]
MOE	GQ01301_O19	BT101337	0.0289793	0.915128	0.0041733	AT5G11280	5e-83	unknown protein@ BEST Arabidopsis thaliana protein match is: unknown protein (TAIR:AT1G80200.1)@ Has 30201 Blast hits to 17322 proteins in 780 species: Archae - 12@ Bacteria - 1396@ Metazoa - 17338@ Fungi - 3422@ Plants - 5037@ Viruses - 0@ Other Eukaryotes - 2996 (source: NCBI BLink).	UG|Pta.3216|gb|DT638987	1e-134	Transcribed locus, moderately similar to XP_002309613.1 predicted protein [Populus trichocarpa]
MOE	GQ01304_A08	GT738487	0.0152583	0.851677	0.00493113	AT3G06150	0	unknown protein@ BEST Arabidopsis thaliana protein match is: unknown protein (TAIR:AT5G19060.1)@ Has 61 Blast hits to 59 proteins in 10 species: Archae - 0@ Bacteria - 0@ Metazoa - 3@ Fungi - 0@ Plants - 58@ Viruses - 0@ Other Eukaryotes - 0 (source: NCBI BLink).	UG|Pta.3636|gb|DT631554	0	Transcribed locus, weakly similar to NP_187266.1 uncharacterized protein [Arabidopsis thaliana]
MOE	GQ01307_E10	BT101555	0.0442003	0.936087	0.00367487	AT2G32300	2e-27	uclacyanin 1	UG|Pta.16369|gb|DR385594	3e-60	Transcribed locus, weakly similar to XP_002466248.1 hypothetical protein SORBIDRAFT_01g004320 [Sorghum bicolor]
MOE	GQ01313_F04	BT101790	0.00635684	0.851677	0.0043895				UG|Pta.21737|gb|DR095129	2e-41	Transcribed locus, moderately similar to NP_001061018.1 Os08g0155000 [Oryza sativa Japonica Group]
MOE	GQ0133_E03	BT101916	0.0299078	0.915128	0.00413605	AT5G19730	3e-128	Pectin lyase-like superfamily protein	UG|Pta.4157|gb|CO175253	3e-97	Transcribed locus, weakly similar to XP_002330522.1 predicted protein [Populus trichocarpa]
MOE	GQ0161_C14	BT101986	0.0425477	0.936087	0.00371985	AT3G56340	9e-33	Ribosomal protein S26e family protein	UG|Pta.7613|gb|DR078420	5e-87	Transcribed locus, strongly similar to XP_002279872.1 PREDICTED: hypothetical protein [Vitis vinifera]
MOE	GQ0165_L23	BT102074	0.0090535	0.851677	0.00554823	AT4G02360	0.000000000000006	Protein of unknown function, DUF538	UG|Pta.3001|gb|DR080308	5e-19	Transcribed locus, weakly similar to XP_002320336.1 predicted protein [Populus trichocarpa]
MOE	GQ0166_E14	BT102096	0.0122626	0.851677	0.00518949	AT5G25610	2e-60	BURP domain-containing protein	UG|Pta.12218|gb|CO413176	6e-129	Transcribed locus, weakly similar to NP_001132751.1 hypothetical protein LOC100194238 [Zea mays]
MOE	GQ0166_N07	DV981222	0.0207487	0.855862	0.00456794	AT2G36910	7e-144	ATP binding cassette subfamily B1	UG|Pta.34272|gb|DR080341	1e-97	Transcribed locus, weakly similar to XP_001631653.1 predicted protein [Nematostella vectensis]
MOE	GQ0166_N10	BT102121	0.0243422	0.911275	0.00437925	AT1G52760	1e-159	lysophospholipase 2	UG|Pta.188|gb|DR101202	2e-171	Transcribed locus, moderately similar to NP_175685.1 lysophospholipase 2 [Arabidopsis thaliana]
MOE	GQ0167_I05	BT102152	0.025338	0.911275	0.00433188	AT3G23770	7e-133	O-Glycosyl hydrolases family 17 protein	UG|Pta.34216|gb|DR023094	0	Transcribed locus, weakly similar to XP_002975355.1 hypothetical protein SELMODRAFT_103308 [Selaginella moellendorffii]
MOE	GQ0167_M02	BT102166	0.0464907	0.936087	0.00361524	AT4G13640	2e-98	Homeodomain-like superfamily protein	UG|Pta.20944|gb|DR017885	1e-160	Transcribed locus, weakly similar to XP_002268698.1 PREDICTED: hypothetical protein [Vitis vinifera]
MOE	GQ0168_C09	BT102184	0.000375908	0.545274	0.00931787	AT1G33250	1e-92	Protein of unknown function (DUF604)	UG|Pta.17500|gb|DR060071	7e-38	Transcribed locus, moderately similar to XP_002270850.1 PREDICTED: hypothetical protein [Vitis vinifera]
MOE	GQ0168_D09	BT102188	0.0172212	0.851677	0.00478811
MOE	GQ0177_G13	GT739903	0.0347671	0.925276	0.00395827	AT1G77380	7e-176	amino acid permease 3	UG|Pta.34542|gb|DR690423	2e-162	Transcribed locus, weakly similar to XP_002974163.1 hypothetical protein SELMODRAFT_100110 [Selaginella moellendorffii]
MOE	GQ0195_C03	BT102475	0.0255431	0.911275	0.00432236
MOE	GQ0195_E11	BT102485	0.0379573	0.925276	0.00385462	AT5G13930	0	Chalcone and stilbene synthase family protein	UG|Pta.2992|gb|DR093164	1e-173	Transcribed locus, strongly similar to NP_196897.1 chalcone synthase [Arabidopsis thaliana]
MOE	GQ0195_N02	BT102514	0.0182502	0.851677	0.00471954	AT3G17390	0	S-adenosylmethionine synthetase family protein	UG|Pta.11623|gb|DR160342	0	Transcribed locus, strongly similar to NP_188365.1 S-adenosylmethionine synthase 4 [Arabidopsis thaliana]
MOE	GQ0195_N02	BT102514	0.0401956	0.925276	0.00378698	AT3G17390	0	S-adenosylmethionine synthetase family protein	UG|Pta.11623|gb|DR160342	0	Transcribed locus, strongly similar to NP_188365.1 S-adenosylmethionine synthase 4 [Arabidopsis thaliana]
MOE	GQ0201_G18	CO485112	0.0470511	0.936087	0.0036011	AT5G07440	3e-107	glutamate dehydrogenase 2	UG|Pta.3255|gb|DR682410	1e-153	Transcribed locus, moderately similar to NP_197318.1 glutamate dehydrogenase 1 [Arabidopsis thaliana]
MOE	GQ02010_K21	BT102668	0.0083839	0.851677	0.0056391	AT4G19420	3e-123	Pectinacetylesterase family protein	UG|Pta.7716|gb|DR015058	2e-140	Transcribed locus, weakly similar to NP_001047850.1 Os02g0702400 [Oryza sativa Japonica Group]
MOE	GQ02014_D18	BT102756	0.0476195	0.936087	0.00358692	AT3G50060	2e-53	myb domain protein 77	UG|Pta.7264|gb|DQ399058	0	R2R3-MYB transcription factor MYB7
MOE	GQ02016_M09	BT102810	0.0196356	0.855862	0.00463308	AT1G33440	1e-130	Major facilitator superfamily protein	UG|Pta.18678|gb|DR167147	1e-68	Transcribed locus, weakly similar to NP_176183.1 putative peptide/nitrate transporter [Arabidopsis thaliana]
MOE	GQ0203_H20	BT102934	0.0278029	0.915128	0.00422224	AT2G43790	0	MAP kinase 6	UG|Pta.4|gb|GQ281060	0	Mitogen activated protein kinase 6 (MAPK6)
MOE	GQ0203_O13	BT102955	0.0235772	0.90701	0.00441697	AT5G65310	7e-30	homeobox protein 5	UG|Pta.1188|gb|DR178238	5e-127	Transcribed locus, moderately similar to XP_002968958.1 hypothetical protein SELMODRAFT_18217 [Selaginella moellendorffii]
MOE	GQ0204_C11	BT102964	0.00878173	0.851677	0.00558427	AT1G56220	0.0000000000008	Dormancy/auxin associated family protein	UG|Pta.16032|gb|DR092883	1e-53	Transcribed locus
MOE	GQ0204_D17	BT102970	0.0126493	0.851677	0.00515278	AT5G20510	4e-108	alfin-like 5	UG|Pta.1443|gb|DN455804	5e-134	Transcribed locus, moderately similar to XP_002276418.1 PREDICTED: hypothetical protein isoform 2 [Vitis vinifera]
MOE	GQ0205_P06	BT103064	0.0152845	0.851677	0.0049291	AT3G02200	9e-166	Proteasome component (PCI) domain protein	UG|Pta.12454|gb|DR024090	7e-159	Transcribed locus, moderately similar to XP_002987253.1 hypothetical protein SELMODRAFT_125468 [Selaginella moellendorffii]
MOE	GQ0206_L04	CO484716	0.00547097	0.851677	0.00614408				UG|Pta.12790|gb|DR685575	5e-39	Transcribed locus
MOE	GQ0206_M13	BT103112	0.00911814	0.851677	0.00553982	AT1G30650	1e-23	WRKY DNA-binding protein 14	UG|Pta.17812|gb|DR116938	2e-26	Transcribed locus, moderately similar to XP_002962865.1 hypothetical protein SELMODRAFT_77979 [Selaginella moellendorffii]
MOE	GQ0207_N08	BT103180	0.00114502	0.579231	0.00799654				UG|Pta.16409|gb|DN463536	0.000000000000006	Transcribed locus, weakly similar to NP_001151689.1 lipid transfer protein [Zea mays]
MOE	GQ0208_O21	BT103227	0.0253012	0.911275	0.0043336	AT5G51260	1e-74	HAD superfamily, subfamily IIIB acid phosphatase	UG|Pta.34341|gb|CF669749	5e-157	Transcribed locus, weakly similar to XP_002309231.1 predicted protein [Populus trichocarpa]
MOE	GQ0209_D16	CO486596	0.0330247	0.918718	0.00401899	AT1G33250	7e-22	Protein of unknown function (DUF604)	UG|Pta.17500|gb|DR060071	3e-36	Transcribed locus, moderately similar to XP_002270850.1 PREDICTED: hypothetical protein [Vitis vinifera]
MOE	GQ0252_A22	BT103429	0.0194423	0.855862	0.00464477	AT3G49220	2e-47	Plant invertase/pectin methylesterase inhibitor superfamily	UG|Pta.11579|gb|CX713159	3e-58	Transcribed locus, weakly similar to NP_566379.1 pectinesterase 25 [Arabidopsis thaliana]
MOE	GQ0255_P10	BT103516	0.0273295	0.915128	0.00424252	AT3G22230	7e-68	Ribosomal L27e protein family	UG|Pta.597|gb|AW010342	3e-64	Transcribed locus, moderately similar to XP_002277425.1 PREDICTED: hypothetical protein [Vitis vinifera]
MOE	GQ0256_F18	BT103532	0.0264323	0.915128	0.00428195	AT2G02850	3e-31	plantacyanin	UG|Pta.468|gb|DR060559	2e-63	Transcribed locus, weakly similar to NP_001051044.1 Os03g0709300 [Oryza sativa Japonica Group]
MOE	GQ0259_K02	BT103625	0.0252443	0.911275	0.00433626				UG|Pta.12217|gb|DR019267	9e-149	Transcribed locus
MOE	GQ027120_D12	GT740124	0.0297811	0.915128	0.00414106	AT5G57015	1e-101	casein kinase I-like 12	UG|Pta.11996|gb|DR094588	2e-162	Transcribed locus, moderately similar to XP_001784922.1 predicted protein [Physcomitrella patens subsp. patens]
MOE	GQ02804_B15	BT103917	0.0298622	0.915128	0.00413785	AT2G32480	7e-82	ARABIDOPSIS SERIN PROTEASE	UG|Pta.16855|gb|DR684561	1e-141	Transcribed locus, weakly similar to NP_565745.1 serine protease [Arabidopsis thaliana]
MOE	GQ02805_F07	BT104009	0.0335521	0.918718	0.00400027	AT5G08160	0	serine/threonine protein kinase 3	UG|Pta.5498|gb|DT630959	6e-166	Transcribed locus, moderately similar to NP_196433.1 serine/threonine protein kinase 3 [Arabidopsis thaliana]
MOE	GQ02806_F18	BT104093	0.0121927	0.851677	0.00519625	AT2G19860	2e-21	hexokinase 2	UG|Pta.19101|gb|DR024378	9e-90	Transcribed locus, weakly similar to NP_194642.1 hexokinase 1 [Arabidopsis thaliana]
MOE	GQ02806_H03	BT104101	0.0194605	0.855862	0.00464367	AT1G69550	2e-33	disease resistance protein (TIR-NBS-LRR class)	UG|Pta.23072|gb|DT632903	5e-108	Transcribed locus, weakly similar to XP_002337069.1 predicted protein [Populus trichocarpa]
MOE	GQ02807_J18	BT104205	0.0094693	0.851677	0.00549513	AT4G32600	6e-50	RING/U-box superfamily protein	UG|Pta.3718|gb|AW784096	6e-82	Transcribed locus, weakly similar to XP_002971210.1 hypothetical protein SELMODRAFT_171829 [Selaginella moellendorffii]
MOE	GQ02807_K18	BT104209	0.0185727	0.851677	0.00469884	AT5G65670	4e-63	indole-3-acetic acid inducible 9	UG|Pta.11474|gb|AY289601	0	Auxin-induced protein 2 (IAA2)
MOE	GQ02807_N09	BT104222	0.00546621	0.851677	0.00614511	AT2G41900	4e-42	CCCH-type zinc finger protein with ARM repeat domain	UG|Pta.12620|gb|DR095254	9e-22	Transcribed locus
MOE	GQ02807_O15	BT104226	0.0138523	0.851677	0.00504539	AT5G47890	9e-37	NADH-ubiquinone oxidoreductase B8 subunit, putative	UG|Pta.3482|gb|DT627700	5e-112	Transcribed locus, weakly similar to XP_001753447.1 predicted protein [Physcomitrella patens subsp. patens]
MOE	GQ02809_P16	BT104397	0.00615782	0.851677	0.00600414	AT4G37790	2e-73	Homeobox-leucine zipper protein family	UG|Pta.34210|gb|CO363087	7e-139	Transcribed locus, moderately similar to NP_001063311.1 Os09g0447000 [Oryza sativa Japonica Group]
MOE	GQ02810_J22	BT104458	0.00787385	0.851677	0.00571334	AT2G40780	1e-39	Nucleic acid-binding, OB-fold-like protein	UG|Pta.9338|gb|DN633353	5e-125	Transcribed locus, weakly similar to XP_002276446.1 PREDICTED: similar to RNA binding / translation initiation factor [Vitis vinifera]
MOE	GQ02810_J22	BT104458	0.0276051	0.915128	0.00423067	AT2G40780	1e-39	Nucleic acid-binding, OB-fold-like protein	UG|Pta.9338|gb|DN633353	5e-125	Transcribed locus, weakly similar to XP_002276446.1 PREDICTED: similar to RNA binding / translation initiation factor [Vitis vinifera]
MOE	GQ02813_D01	BT104663	0.00497499	0.851677	0.00625654	AT3G14230	0.0000000000009	related to AP2 2	UG|Pta.11090|gb|CO165285	6e-98	Transcribed locus, moderately similar to XP_002978795.1 hypothetical protein SELMODRAFT_19890 [Selaginella moellendorffii]
MOE	GQ02813_D01	BT104663	0.0478011	0.936087	0.00358243	AT3G14230	0.0000000000009	related to AP2 2	UG|Pta.11090|gb|CO165285	6e-98	Transcribed locus, moderately similar to XP_002978795.1 hypothetical protein SELMODRAFT_19890 [Selaginella moellendorffii]
MOE	GQ02813_K06	BT104697	0.00607703	0.851677	0.00601977	AT5G13840	0	FIZZY-related 3	UG|Pta.23484|gb|DT636199	4e-179	Transcribed locus, moderately similar to NP_001045543.1 Os01g0972900 [Oryza sativa Japonica Group]
MOE	GQ02813_K06	BT104697	0.00948248	0.851677	0.00549348	AT5G13840	0	FIZZY-related 3	UG|Pta.23484|gb|DT636199	4e-179	Transcribed locus, moderately similar to NP_001045543.1 Os01g0972900 [Oryza sativa Japonica Group]
MOE	GQ02813_K06	BT104697	0.039861	0.925276	0.00379685	AT5G13840	0	FIZZY-related 3	UG|Pta.23484|gb|DT636199	4e-179	Transcribed locus, moderately similar to NP_001045543.1 Os01g0972900 [Oryza sativa Japonica Group]
MOE	GQ02814_E08	BT104741	0.00662229	0.851677	0.00591811	AT3G57560	5e-96	N-acetyl-l-glutamate kinase	UG|Pta.2318|gb|DR057594	3e-157	Transcribed locus, moderately similar to NP_001047630.2 Os02g0657600 [Oryza sativa Japonica Group]
MOE	GQ02816_A10	BT104866	0.0300368	0.915128	0.00413097	AT2G20370	0	Exostosin family protein	UG|Pta.14597|gb|DT636986	2e-102	Transcribed locus, moderately similar to NP_179627.2 xyloglucan galactosyltransferase KATAMARI1 [Arabidopsis thaliana]
MOE	GQ02817_A10	BT104959	0.049336	0.936087	0.00354513	AT4G27670	2e-32	heat shock protein 21	UG|Pta.14283|gb|CO166815	3e-86	Transcribed locus, weakly similar to XP_002272418.1 PREDICTED: hypothetical protein [Vitis vinifera]
MOE	GQ02817_N11	BT105034	0.0350628	0.925276	0.00394828	AT3G10080	3e-68	RmlC-like cupins superfamily protein	UG|Pta.3992|gb|CO367449	3e-157	Transcribed locus, weakly similar to XP_002315439.1 predicted protein [Populus trichocarpa]
MOE	GQ02818_I15	EX322265	0.000908067	0.579231	0.00827145	AT5G01990	6e-80	Auxin efflux carrier family protein	UG|Pta.8211|gb|DT631316	3e-44	Transcribed locus, weakly similar to NP_565011.1 auxin efflux carrier-like protein [Arabidopsis thaliana]
MOE	GQ02818_J21	BT105104	0.00293978	0.851677	0.00687933	AT2G27760	3e-17	tRNAisopentenyltransferase 2	UG|Pta.6397|gb|DR684415	1e-102	Transcribed locus, weakly similar to XP_001179363.1 PREDICTED: hypothetical protein, partial [Strongylocentrotus purpuratus]
MOE	GQ02819_A14	BT105138	0.0385333	0.925276	0.00383684				UG|Pta.12288|gb|DR024498	0.00000000005	Transcribed locus
MOE	GQ02820_N02	BT105316	0.00414269	0.851677	0.00647323	AT5G02260	5e-110	expansin A9	UG|Pta.15078|gb|CF386766	1e-153	Transcribed locus, weakly similar to NP_195846.1 expansin A9 [Arabidopsis thaliana]
MOE	GQ02823_G18	BT105497	0.0314025	0.915128	0.00407846	AT4G08150	1e-74	KNOTTED-like from Arabidopsis thaliana	UG|Pta.9693|gb|CF668271	3e-135	Transcribed locus, weakly similar to NP_001051139.2 Os03g0727000 [Oryza sativa Japonica Group]
MOE	GQ02826_N06	BT105711	0.0308526	0.915128	0.00409932	AT3G06460	0.0000000000007	GNS1/SUR4 membrane protein family	UG|Pta.7108|gb|CN785440	6e-102	Transcribed locus, weakly similar to XP_001780388.1 predicted protein [Physcomitrella patens subsp. patens]
MOE	GQ02829_F03	BT105846	0.0351903	0.925276	0.00394399	AT5G05080	2e-93	ubiquitin-conjugating enzyme 22	UG|Pta.8535|gb|DR683795	5e-135	Transcribed locus, moderately similar to NP_001078530.1 ubiquitin-conjugating enzyme E2 22 [Arabidopsis thaliana]
MOE	GQ02829_F04	BT105847	0.0107631	0.851677	0.0053437	AT4G23500	2e-71	Pectin lyase-like superfamily protein	UG|Pta.1724|gb|DR092456	4e-135	Transcribed locus, moderately similar to XP_002437680.1 hypothetical protein SORBIDRAFT_10g000660 [Sorghum bicolor]
MOE	GQ02829_I09	BT105866	0.000318749	0.545274	0.00951368	AT4G19420	6e-146	Pectinacetylesterase family protein	UG|Pta.18110|gb|CO159435	2e-143	Transcribed locus, weakly similar to NP_001047850.1 Os02g0702400 [Oryza sativa Japonica Group]
MOE	GQ02901_N21	BT106042	0.00767848	0.851677	0.00574306	AT4G34200	0	D-3-phosphoglycerate dehydrogenase	UG|Pta.4874|gb|DT635564	6e-92	Transcribed locus, moderately similar to XP_001692431.1 D-3-phosphoglycerate dehydrogenase [Chlamydomonas reinhardtii]
MOE	GQ02903_C20	BT106110	0.0298457	0.915128	0.00413851	AT4G02330	8e-103	Plant invertase/pectin methylesterase inhibitor superfamily	UG|Pta.1521|gb|CX653111	4e-164	Transcribed locus, moderately similar to NP_001042866.1 Os01g0312500 [Oryza sativa Japonica Group]
MOE	GQ02904_A20	BT106155	0.0424216	0.936087	0.00372335	AT1G04820	0	tubulin alpha-4 chain	UG|Pta.454|gb|CO409960	2e-160	Alpha-tubulin
MOE	GQ02904_M22	BT106195	0.0462844	0.936087	0.00362049	AT3G14240	0	Subtilase family protein	UG|Pta.10610|gb|DR163979	0	Transcribed locus, weakly similar to NP_566483.1 Subtilase family protein [Arabidopsis thaliana]
MOE	GQ02906_A13	BT106256	0.0318433	0.915128	0.004062	AT4G01130	4e-86	GDSL-like Lipase/Acylhydrolase superfamily protein	UG|Pta.13481|gb|CF667022	7e-168	Transcribed locus, weakly similar to XP_002970794.1 hypothetical protein SELMODRAFT_411673 [Selaginella moellendorffii]
MOE	GQ02906_C02	BT106261	0.0335605	0.918718	0.00399998	AT2G28760	0	UDP-XYL synthase 6	UG|Pta.11001|gb|DR069574	0	Transcribed locus, strongly similar to NP_190228.1 UDP-XYL synthase 5 [Arabidopsis thaliana]
MOE	GQ02906_C19	BT106262	0.0475986	0.936087	0.00358744	AT2G31200	5e-72	actin depolymerizing factor 6	UG|Pta.84|gb|CO370051	3e-148	Transcribed locus, moderately similar to XP_002300779.1 predicted protein [Populus trichocarpa]
MOE	GQ02908_M11	BT106391	0.0493342	0.936087	0.00354517	AT3G12580	0	heat shock protein 70	UG|Pta.5510|gb|DN445896	0	Transcribed locus, strongly similar to XP_002441219.1 hypothetical protein SORBIDRAFT_09g022580 [Sorghum bicolor]
MOE	GQ02908_P12	BT106403	0.0473171	0.936087	0.00359444	AT1G47670	0	Transmembrane amino acid transporter family protein	UG|Pta.10779|gb|DR060948	8e-158	Transcribed locus, moderately similar to XP_002284114.1 PREDICTED: hypothetical protein [Vitis vinifera]
MOE	GQ03001_A22	BT106407	0.00885039	0.851677	0.00557506	AT1G29520	3e-42	AWPM-19-like family protein	UG|Pta.15799|gb|CF394290	2e-83	Transcribed locus, weakly similar to NP_001149332.1 LOC100282955 [Zea mays]
MOE	GQ03001_A22	BT106407	0.0385938	0.925276	0.00383499	AT1G29520	3e-42	AWPM-19-like family protein	UG|Pta.15799|gb|CF394290	2e-83	Transcribed locus, weakly similar to NP_001149332.1 LOC100282955 [Zea mays]
MOE	GQ03001_F18	BT106421	0.0155442	0.851677	0.00490919	AT2G35970	1e-36	Late embryogenesis abundant (LEA) hydroxyproline-rich glycoprotein family	UG|Pta.10918|gb|DT626151	1e-82	Transcribed locus, weakly similar to NP_001066211.1 Os12g0159600 [Oryza sativa Japonica Group]
MOE	GQ03002_I14	BT106476	0.0245775	0.911275	0.00436788				UG|Pta.890|gb|CO163558	2e-89	Transcribed locus, weakly similar to XP_002460291.1 hypothetical protein SORBIDRAFT_02g026080 [Sorghum bicolor]
MOE	GQ03005_M24	BT106590	0.00101539	0.579231	0.00813898	AT5G03240	0	polyubiquitin 3	UG|Pta.16265|gb|DR181976	0	Transcribed locus, strongly similar to XP_958803.1 polyubiquitin [Neurospora crassa OR74A]
MOE	GQ03005_M24	BT106590	0.0176424	0.851677	0.00331782	AT5G03240	0	polyubiquitin 3	UG|Pta.16265|gb|DR181976	0	Transcribed locus, strongly similar to XP_958803.1 polyubiquitin [Neurospora crassa OR74A]
MOE	GQ03007_C13	BT106649	0.0356511	0.925276	0.00392863	AT5G03760	0	Nucleotide-diphospho-sugar transferases superfamily protein	UG|Pta.205|gb|DQ641986	0	Cellulose synthase-like A1 (CslA1)
MOE	GQ03007_K12	BT106671	0.0167519	0.851677	0.00482077	AT3G21240	0	4-coumarate:CoA ligase 2	UG|Pta.423|gb|U12013	0	PT4CL1 4-coumarate-CoA ligase enzyme
MOE	GQ03008_L07	BT106709	0.0466335	0.936087	0.00361162	AT3G62660	3e-140	galacturonosyltransferase-like 7	UG|Pta.14125|gb|DR078579	8e-106	Transcribed locus, moderately similar to NP_191825.2 putative galacturonosyltransferase-like 7 [Arabidopsis thaliana]
MOE	GQ03009_P02	BT106762	0.0157414	0.851677	0.00489429	AT4G37080	5e-100	Protein of unknown function, DUF547	UG|Pta.22292|gb|DR683206	6e-54	Transcribed locus, weakly similar to XP_002282310.1 PREDICTED: hypothetical protein [Vitis vinifera]
MOE	GQ03009_P02	BT106762	0.00869666	0.851677	0.00559579	AT4G37080	5e-100	Protein of unknown function, DUF547	UG|Pta.22292|gb|DR683206	6e-54	Transcribed locus, weakly similar to XP_002282310.1 PREDICTED: hypothetical protein [Vitis vinifera]
MOE	GQ03009_P02	BT106762	0.0195216	0.855862	0.00463996	AT4G37080	5e-100	Protein of unknown function, DUF547	UG|Pta.22292|gb|DR683206	6e-54	Transcribed locus, weakly similar to XP_002282310.1 PREDICTED: hypothetical protein [Vitis vinifera]
MOE	GQ03009_P02	BT106762	0.0209074	0.855862	0.00455894	AT4G37080	5e-100	Protein of unknown function, DUF547	UG|Pta.22292|gb|DR683206	6e-54	Transcribed locus, weakly similar to XP_002282310.1 PREDICTED: hypothetical protein [Vitis vinifera]
MOE	GQ03011_A15	BT106810	0.033995	0.923	0.00398479	AT5G07330	0.000000000000001	unknown protein@ FUNCTIONS IN: molecular_function unknown@ INVOLVED IN: biological_process unknown@ LOCATED IN: mitochondrion@ BEST Arabidopsis thaliana protein match is: unknown protein (TAIR:AT1G63060.1)@ Has 1807 Blast hits to 1807 proteins in 277 species: Archae - 0@ Bacteria - 0@ Metazoa - 736@ Fungi - 347@ Plants - 385@ Viruses - 0@ Other Eukaryotes - 339 (source: NCBI BLink).	UG|Pta.20046|gb|DN614167	1e-16	Transcribed locus
MOE	GQ03011_F05	BT106818	0.00253741	0.851677	0.00705365	AT4G01070	9e-59	UDP-Glycosyltransferase superfamily protein	UG|Pta.8658|gb|DR019261	1e-129	Transcribed locus, weakly similar to XP_001778680.1 predicted protein [Physcomitrella patens subsp. patens]
MOE	GQ03011_P12	BT106842	0.00216315	0.851677	0.00724267	AT4G23500	2e-123	Pectin lyase-like superfamily protein	UG|Pta.1724|gb|DR092456	6e-140	Transcribed locus, moderately similar to XP_002437680.1 hypothetical protein SORBIDRAFT_10g000660 [Sorghum bicolor]
MOE	GQ03012_G23	BT106861	0.016171	0.851677	0.00486247	AT5G17210	4e-16	Protein of unknown function (DUF1218)	UG|Pta.5906|gb|DR069521	2e-125	Transcribed locus, weakly similar to XP_002979661.1 hypothetical protein SELMODRAFT_444273 [Selaginella moellendorffii]
MOE	GQ03013_D24	BT106901	0.0308416	0.915128	0.00409975	AT3G10320	5e-118	Glycosyltransferase family 61 protein	UG|Pta.8467|gb|CO361690	5e-136	Transcribed locus, weakly similar to NP_001043125.1 Os01g0498300 [Oryza sativa Japonica Group]
MOE	GQ03013_P14	BT106942	0.0434944	0.936087	0.00240041	AT5G44790	5e-158	copper-exporting ATPase / responsive-to-antagonist 1 / copper-transporting ATPase (RAN1)	UG|Pta.5283|gb|CF672093	5e-97	Transcribed locus, moderately similar to NP_001058305.2 Os06g0665800 [Oryza sativa Japonica Group]
MOE	GQ03101_A16	BT106946	0.0304332	0.915128	0.00411549	AT5G56620	5e-100	NAC domain containing protein 99	UG|Pta.2861|gb|CO369987	2e-131	Transcribed locus, moderately similar to NP_001183479.1 hypothetical protein LOC100501911 [Zea mays]
MOE	GQ03101_A16	BT106946	0.0440666	0.936087	0.00367845	AT5G56620	5e-100	NAC domain containing protein 99	UG|Pta.2861|gb|CO369987	2e-131	Transcribed locus, moderately similar to NP_001183479.1 hypothetical protein LOC100501911 [Zea mays]
MOE	GQ03101_E19	BT106967	0.000815817	0.579231	0.00839849	AT3G21510	4e-52	histidine-containing phosphotransmitter 1	UG|Pta.6766|gb|CO365163	3e-170	Transcribed locus, weakly similar to NP_188788.1 histidine-containing phosphotransmitter 1 [Arabidopsis thaliana]
MOE	GQ03101_L16	BT107007	0.0120635	0.851677	0.00371342	AT1G32860	3e-67	Glycosyl hydrolase superfamily protein	UG|Pta.7175|gb|DR070847	1e-107	Transcribed locus, weakly similar to XP_002975447.1 hypothetical protein SELMODRAFT_103293 [Selaginella moellendorffii]
MOE	GQ03101_N16	BT107022	0.0445388	0.936087	0.00237679	AT5G08520	4e-56	Duplicated homeodomain-like superfamily protein	UG|Pta.13618|gb|CO162737	5e-149	Transcribed locus, moderately similar to XP_002954068.1 hypothetical protein VOLCADRAFT_106244 [Volvox carteri f. nagariensis]
MOE	GQ03102_B04	BT107039	0.016055	0.851677	0.00487098	AT2G47700	8e-37	RING/U-box superfamily protein	UG|Pta.13802|gb|DN613712	1e-122	Transcribed locus, weakly similar to NP_850517.1 RING/U-box domain-containing protein [Arabidopsis thaliana]
MOE	GQ03102_J18	BT107086	0.0393909	0.925276	0.00381086	AT4G12910	9e-86	serine carboxypeptidase-like 20	UG|Pta.18797|gb|DR110400	4e-125	Transcribed locus, weakly similar to XP_002443031.1 hypothetical protein SORBIDRAFT_08g006610 [Sorghum bicolor]
MOE	GQ03103_D19	BT107139	0.0460962	0.936087	0.0036253	AT5G15890	6e-93	TRICHOME BIREFRINGENCE-LIKE 21	UG|Pta.7760|gb|DR088966	9e-87	Transcribed locus, weakly similar to NP_194110.2 protein trichome birefringence-like 24 [Arabidopsis thaliana]
MOE	GQ03103_E24	BT107150	0.0355032	0.925276	0.00260369	AT2G36870	2e-93	xyloglucan endotransglucosylase/hydrolase 32	UG|Pta.7816|gb|DR011244	4e-153	Transcribed locus, weakly similar to NP_181224.1 xyloglucan:xyloglucosyl transferase [Arabidopsis thaliana]
MOE	GQ03105_A18	BT107253	0.0123433	0.851677	0.00518173	AT5G61840	0	Exostosin family protein	UG|Pta.5504|gb|DR694994	1e-130	Transcribed locus, strongly similar to NP_568941.1 Exostosin family protein [Arabidopsis thaliana]
MOE	GQ03105_E17	BT107282	0.0169425	0.851677	0.0048074	AT4G11600	7e-81	glutathione peroxidase 6	UG|Pta.2902|gb|CX713059	6e-150	Transcribed locus, moderately similar to XP_002990305.1 hypothetical protein SELMODRAFT_16028 [Selaginella moellendorffii]
MOE	GQ03105_K13	BT107315	0.0366819	0.925276	0.00389498	AT2G12646	1e-36	PLATZ transcription factor family protein	UG|Pta.4238|gb|CO364748	5e-127	Transcribed locus, weakly similar to XP_002986308.1 hypothetical protein SELMODRAFT_425306 [Selaginella moellendorffii]
MOE	GQ03105_N19	BT107331	0.0208556	0.855862	0.00456187	AT3G51670	7e-163	SEC14 cytosolic factor family protein / phosphoglyceride transfer family protein	UG|Pta.8848|gb|CO165090	1e-165	Transcribed locus, moderately similar to XP_002264479.1 PREDICTED: hypothetical protein [Vitis vinifera]
MOE	GQ03106_C19	BT107350	0.0255127	0.911275	0.00432377	AT5G16400	8e-61	thioredoxin F2	UG|Pta.8179|gb|CX646485	8e-130	Transcribed locus, moderately similar to NP_186922.1 thioredoxin F1 [Arabidopsis thaliana]
MOE	GQ03106_F13	BT107359	0.0454149	0.936087	0.00364287	AT5G10260	9e-130	RAB GTPase homolog H1E	UG|Pta.3974|gb|DT636565	1e-140	Transcribed locus, strongly similar to XP_001690213.1 small rab-related GTPase [Chlamydomonas reinhardtii]
MOE	GQ03106_K20	BT107371	0.0132047	0.851677	0.00510199	AT3G44730	1e-20	kinesin-like protein 1
MOE	GQ03106_K20	BT107371	0.00954491	0.851677	0.00548572	AT3G44730	1e-20	kinesin-like protein 1
MOE	GQ03106_K20	BT107371	0.0136755	0.851677	0.00506058	AT3G44730	1e-20	kinesin-like protein 1
MOE	GQ03107_A10	BT107396	0.0249956	0.911275	0.00434796	AT3G03280	3e-23	unknown protein@ FUNCTIONS IN: molecular_function unknown@ INVOLVED IN: N-terminal protein myristoylation@ LOCATED IN: cellular_component unknown@ BEST Arabidopsis thaliana protein match is: unknown protein (TAIR:AT5G17350.1)@ Has 137 Blast hits to 137 proteins in 11 species: Archae - 0@ Bacteria - 0@ Metazoa - 0@ Fungi - 0@ Plants - 137@ Viruses - 0@ Other Eukaryotes - 0 (source: NCBI BLink).	UG|Pta.10031|gb|DR012974	6e-119	Transcribed locus, weakly similar to XP_002278985.1 PREDICTED: hypothetical protein [Vitis vinifera]
MOE	GQ03107_I11	BT107440	0.0397072	0.925276	0.00380141	AT1G31320	3e-56	LOB domain-containing protein 4	UG|Pta.6962|gb|DR057430	1e-111	Transcribed locus, moderately similar to NP_174417.1 LOB domain-containing protein 4 [Arabidopsis thaliana]
MOE	GQ03109_E14	BT107560	0.0363647	0.925276	0.00390523	AT3G21190	1e-86	O-fucosyltransferase family protein	UG|Pta.1658|gb|CO159033	4e-166	Transcribed locus, weakly similar to XP_001768259.1 predicted protein [Physcomitrella patens subsp. patens]
MOE	GQ03110_O16	BT107644	0.0485175	0.936087	0.00356487	AT1G70280	2e-46	NHL domain-containing protein	UG|Pta.4013|gb|DR013510	3e-118	Transcribed locus, weakly similar to NP_564209.1 NHL domain-containing protein [Arabidopsis thaliana]
MOE	GQ03110_O16	BT107644	0.0485175	0.936087	0.00356487	AT1G70280	2e-46	NHL domain-containing protein	UG|Pta.4013|gb|DR013510	3e-118	Transcribed locus, weakly similar to NP_564209.1 NHL domain-containing protein [Arabidopsis thaliana]
MOE	GQ03112_L15	BT107783	0.00456302	0.851677	0.00635884	AT4G24780	5e-175	Pectin lyase-like superfamily protein	UG|Pta.34235|gb|DR117422	6e-134	Transcribed locus, moderately similar to NP_193057.4 putative pectate lyase 14 [Arabidopsis thaliana]
MOE	GQ03113_G08	BT107842	0.0174523	0.851677	0.00477236				UG|Pta.3093|gb|DR120325	2e-81	Transcribed locus
MOE	GQ03115_J17	BT107998	0.0401559	0.925276	0.00248014	AT1G12760	2e-69	Zinc finger, C3HC4 type (RING finger) family protein	UG|Pta.3119|gb|CO167600	4e-133	Transcribed locus, moderately similar to NP_001053593.2 Os04g0568900 [Oryza sativa Japonica Group]
MOE	GQ03115_J19	BT107999	0.0435349	0.936087	0.00369278	AT5G50260	2e-136	Cysteine proteinases superfamily protein	UG|Pta.2326|gb|DR019198	2e-159	Transcribed locus, weakly similar to NP_680113.2 cysteine-type endopeptidase/ cysteine-type peptidase [Arabidopsis thaliana]
MOE	GQ03116_B04	BT108027	0.0365635	0.925276	0.00389879	AT1G80830	8e-162	natural resistance-associated macrophage protein 1	UG|Pta.16995|gb|CO167508	1e-78	Transcribed locus, weakly similar to NP_001059312.1 Os07g0257200 [Oryza sativa Japonica Group]
MOE	GQ03116_E15	BT108050	0.00436534	0.851677	0.00641126	AT5G03260	2e-114	laccase 11	UG|Pta.211|gb|AF132126	7e-168	Laccase (Lac8)
MOE	GQ03117_A23	BT108113	0.0365442	0.925276	0.00389942	AT2G46600	1e-38	Calcium-binding EF-hand family protein	UG|Pta.4632|gb|AI812959	3e-59	Transcribed locus, weakly similar to NP_001058389.1 Os06g0683400 [Oryza sativa Japonica Group]
MOE	GQ03117_L03	BT108166	0.0265465	0.915128	0.00427685	AT4G19185	2e-145	nodulin MtN21 /EamA-like transporter family protein	UG|Pta.7966|gb|CV031904	3e-166	Transcribed locus, weakly similar to NP_567580.1 nodulin MtN21 /EamA-like transporter family protein [Arabidopsis thaliana]
MOE	GQ03118_J01	BT108223	0.040059	0.925276	0.003791	AT5G65700	4e-22	Leucine-rich receptor-like protein kinase family protein	UG|Pta.13292|gb|DR096914	9e-47	Transcribed locus
MOE	GQ03118_P07	BT108252	0.0398171	0.925276	0.00248861	AT3G13750	7e-127	beta galactosidase 1	UG|Pta.6061|gb|CO366004	3e-175	Transcribed locus, weakly similar to NP_187988.1 beta galactosidase 1 [Arabidopsis thaliana]
MOE	GQ03120_D03	BT108326	0.0143586	0.851677	0.00500297	AT5G51510	4e-21	unknown protein@ CONTAINS InterPro DOMAIN/s: Protein of unknown function DUF1352 (InterPro:IPR009787)@ Has 30201 Blast hits to 17322 proteins in 780 species: Archae - 12@ Bacteria - 1396@ Metazoa - 17338@ Fungi - 3422@ Plants - 5037@ Viruses - 0@ Other Eukaryotes - 2996 (source: NCBI BLink).	UG|Pta.8797|gb|DT637893	1e-135	Transcribed locus, weakly similar to NP_001065024.1 Os10g0508600 [Oryza sativa Japonica Group]
MOE	GQ03120_L20	BT108360	0.0120507	0.851677	0.0052101	AT5G54190	0	protochlorophyllide oxidoreductase A	UG|Pta.128|gb|DR163717	0	NADPH:protochlorophyllide oxidoreductase porB (porB-I)
MOE	GQ03120_L20	BT108360	0.020544	0.855862	0.00457965	AT5G54190	0	protochlorophyllide oxidoreductase A	UG|Pta.128|gb|DR163717	0	NADPH:protochlorophyllide oxidoreductase porB (porB-I)
MOE	GQ03121_H07	BT108412	0.00578281	0.851677	0.00607849				UG|Pta.6488|gb|CO158743	5e-93	Transcribed locus, weakly similar to XP_002322552.1 predicted protein [Populus trichocarpa]
MOE	GQ03122_F15	BT108473	0.00168195	0.767211	0.00754077	AT3G22400	0	PLAT/LH2 domain-containing lipoxygenase family protein	UG|Pta.4434|gb|CO360984	2e-136	Transcribed locus, weakly similar to NP_175900.1 lipoxygenase 1 [Arabidopsis thaliana]
MOE	GQ03122_N16	BT108508	0.0426496	0.936087	0.00371703				UG|Pta.8872|gb|DR060122	5e-142	Transcribed locus, weakly similar to NP_190966.1 bifunctional inhibitor/lipid-transfer protein/seed storage 2S albumin-like protein [Arabidopsis thaliana]
MOE	GQ03123_A03	BT108517	0.0432826	0.936087	0.00369964	AT5G53370	7e-172	pectin methylesterase PCR fragment F	UG|Pta.11103|gb|DR054787	7e-130	Transcribed locus, moderately similar to NP_001042866.1 Os01g0312500 [Oryza sativa Japonica Group]
MOE	GQ03123_K22	BT108569	0.020844	0.855862	0.00456252	AT3G30180	0	brassinosteroid-6-oxidase 2	UG|Pta.7687|gb|DR011758	5e-143	Transcribed locus, weakly similar to XP_002281338.1 PREDICTED: brassinosteroid-6-oxidase [Vitis vinifera]
MOE	GQ03125_B09	BT108661	0.0292079	0.915128	0.00416401	AT4G36810	2e-147	geranylgeranyl pyrophosphate synthase 1	UG|Pta.6455|gb|CO367177	8e-148	Transcribed locus, moderately similar to XP_001752313.1 predicted protein [Physcomitrella patens subsp. patens]
MOE	GQ03125_G02	BT108687	0.0301745	0.915128	0.00412557	AT1G62810	1e-43	Copper amine oxidase family protein	UG|Pta.34252|gb|DT631655	1e-74	Transcribed locus, moderately similar to NP_192966.5 copper amine oxidase family protein [Arabidopsis thaliana]
MOE	GQ03125_G02	BT108687	0.0327485	0.917246	0.0040289	AT1G62810	1e-43	Copper amine oxidase family protein	UG|Pta.34252|gb|DT631655	1e-74	Transcribed locus, moderately similar to NP_192966.5 copper amine oxidase family protein [Arabidopsis thaliana]
MOE	GQ03126_B03	BT108725	0.032243	0.915128	0.00404727	AT4G29260	1e-66	HAD superfamily, subfamily IIIB acid phosphatase	UG|Pta.7449|gb|DT625460	1e-134	Transcribed locus, weakly similar to XP_002283385.1 PREDICTED: hypothetical protein [Vitis vinifera]
MOE	GQ03201_M02	BT108848	0.0148577	0.851677	0.00496257	AT3G55140	7e-177	Pectin lyase-like superfamily protein	UG|Pta.8241|gb|DR118081	6e-128	Transcribed locus, moderately similar to NP_191074.2 pectate lyase [Arabidopsis thaliana]
MOE	GQ03202_G08	BT108907	0.032688	0.917246	0.00403108	AT3G54280	5e-94	DNA binding@ATP binding@nucleic acid binding@binding@helicases@ATP binding@DNA binding@helicases	UG|Pta.21810|gb|DR112857	2e-98	Transcribed locus
MOE	GQ03202_H22	BT108915	0.018071	0.851677	0.0047312	AT4G37000	7e-65	accelerated cell death 2 (ACD2)	UG|Pta.23728|gb|AM233532	8e-54	Chloroplast partial mRNA for red chlorophyll catabolite reductase (rccr gene)
MOE	GQ03202_I02	BT108916	0.0498575	0.936087	0.00353272	AT3G22290	0	Endoplasmic reticulum vesicle transporter protein	UG|Pta.887|gb|DT633815	3e-153	Transcribed locus, moderately similar to NP_188868.2 Endoplasmic reticulum vesicle transporter protein [Arabidopsis thaliana]
MOE	GQ03202_I05	BT108918	0.00011686	0.517973	0.0107058	AT4G14710	1e-92	RmlC-like cupins superfamily protein	UG|Pta.2888|gb|DR690230	3e-126	Transcribed locus, moderately similar to NP_001026260.1 1,2-dihydroxy-3-keto-5-methylthiopentene dioxygenase [Gallus gallus]
MOE	GQ03202_P11	BT108951	0.0233008	0.90181	0.0044309	AT4G34580	2e-73	Sec14p-like phosphatidylinositol transfer family protein	UG|Pta.721|gb|CN784932	6e-125	Transcribed locus, moderately similar to XP_002960059.1 hypothetical protein SELMODRAFT_22919 [Selaginella moellendorffii]
MOE	GQ03204_A08	BT109040	0.0128709	0.851677	0.00513226	AT1G63610	2e-116	unknown protein@ FUNCTIONS IN: molecular_function unknown@ INVOLVED IN: biological_process unknown@ LOCATED IN: chloroplast@ EXPRESSED IN: 22 plant structures@ EXPRESSED DURING: 13 growth stages@ BEST Arabidopsis thaliana protein match is: unknown protein (TAIR:AT2G14910.1)@ Has 35333 Blast hits to 34131 proteins in 2444 species: Archae - 798@ Bacteria - 22429@ Metazoa - 974@ Fungi - 991@ Plants …	UG|Pta.13853|gb|DT633732	2e-158	Transcribed locus, moderately similar to XP_002306971.1 predicted protein [Populus trichocarpa]
MOE	GQ03204_F02	BT109070	0.0176165	0.851677	0.0047613				UG|Pta.4080|gb|CV032519	3e-44	Transcribed locus, moderately similar to XP_002966457.1 hypothetical protein SELMODRAFT_230763 [Selaginella moellendorffii]
MOE	GQ03204_G01	BT109078	0.0280509	0.915128	0.00421175	AT5G10720	4e-20	histidine kinase 5	UG|Pta.3847|gb|DT627668	6e-16	Transcribed locus, moderately similar to NP_176808.3 ethylene receptor 1 [Arabidopsis thaliana]
MOE	GQ03204_O22	BT109122	0.0444178	0.936087	0.00366908	AT5G12200	5e-136	pyrimidine 2	UG|Pta.8675|gb|DR180747	4e-148	Transcribed locus, moderately similar to NP_568258.2 pyrimidine 2 [Arabidopsis thaliana]
MOE	GQ03206_C17	BT109230	0.0287324	0.915128	0.0041834	AT2G21150	7e-162	XAP5 family protein	UG|Pta.3635|gb|DT630839	3e-136	Transcribed locus, moderately similar to NP_001063780.1 Os09g0535300 [Oryza sativa Japonica Group]
MOE	GQ03207_P07	BT109398	0.00998708	0.851677	0.00543217	AT4G34050	2e-141	S-adenosyl-L-methionine-dependent methyltransferases superfamily protein	UG|Pta.3085|gb|AF036095	0	Caffeoyl-CoA O-methyltransferase (CCoAOMT)
MOE	GQ03209_K21	BT109536	0.0162997	0.851677	0.0048531	AT1G61780	1e-48	postsynaptic protein-related	UG|Pta.13500|gb|DT630086	2e-38	Transcribed locus, strongly similar to NP_001061168.1 Os08g0190800 [Oryza sativa (japonica cultivar-group)]
MOE	GQ03209_K21	BT109536	0.0241856	0.911275	0.00438687	AT1G61780	1e-48	postsynaptic protein-related	UG|Pta.13500|gb|DT630086	2e-38	Transcribed locus, strongly similar to NP_001061168.1 Os08g0190800 [Oryza sativa (japonica cultivar-group)]
MOE	GQ03212_H17	BT109794	0.0421074	0.936087	0.00373213	AT5G56550	0.00000000004	oxidative stress 3	UG|Pta.228|gb|DR163647	2e-104	Transcribed locus, weakly similar to XP_002280262.1 PREDICTED: hypothetical protein [Vitis vinifera]
MOE	GQ03215_F07	BT110047	0.0184821	0.851677	0.00470462	AT5G01450	9e-42	RING/U-box superfamily protein	UG|Pta.19648|gb|DR094100	2e-28	Transcribed locus, weakly similar to XP_002283899.1 PREDICTED: hypothetical protein [Vitis vinifera]
MOE	GQ03215_H11	BT110058	0.0219828	0.877387	0.00309113				UG|Pta.11066|gb|DN611151	4e-109	Transcribed locus, weakly similar to NP_568565.2 uncharacterized protein [Arabidopsis thaliana]
MOE	GQ03216_I16	BT110109	0.0256967	0.911663	0.00431528	AT4G25690	5e-22	unknown protein@ BEST Arabidopsis thaliana protein match is: unknown protein (TAIR:AT4G25670.2)@ Has 73 Blast hits to 60 proteins in 13 species: Archae - 0@ Bacteria - 2@ Metazoa - 4@ Fungi - 0@ Plants - 67@ Viruses - 0@ Other Eukaryotes - 0 (source: NCBI BLink).	UG|Pta.14053|gb|CX650296	3e-120	Transcribed locus, moderately similar to NP_001056565.1 Os06g0106900 [Oryza sativa Japonica Group]
MOE	GQ03219_D17	BT110287	0.0454993	0.936087	0.00364068	AT1G64380	5e-26	Integrase-type DNA-binding superfamily protein	UG|Pta.11927|gb|CO365702	2e-174	Transcribed locus, strongly similar to XP_002971774.1 hypothetical protein SELMODRAFT_15839 [Selaginella moellendorffii]
MOE	GQ03219_H24	BT110299	0.000699177	0.579231	0.00858149	AT5G09430	2e-107	alpha/beta-Hydrolases superfamily protein	UG|Pta.15512|gb|DR164323	1e-177	Transcribed locus, weakly similar to NP_196505.2 alpha/beta-hydrolase domain-containing protein [Arabidopsis thaliana]
MOE	GQ03219_H24	BT110299	0.0137243	0.851677	0.00505636	AT5G09430	2e-107	alpha/beta-Hydrolases superfamily protein	UG|Pta.15512|gb|DR164323	1e-177	Transcribed locus, weakly similar to NP_196505.2 alpha/beta-hydrolase domain-containing protein [Arabidopsis thaliana]
MOE	GQ03219_H24	BT110299	0.0290021	0.915128	0.00417237	AT5G09430	2e-107	alpha/beta-Hydrolases superfamily protein	UG|Pta.15512|gb|DR164323	1e-177	Transcribed locus, weakly similar to NP_196505.2 alpha/beta-hydrolase domain-containing protein [Arabidopsis thaliana]
MOE	GQ03220_C08	BT110339	0.0142145	0.851677	0.00501488	AT2G20760	1e-38	Clathrin light chain protein	UG|Pta.105|gb|DT625215	2e-96	Transcribed locus, weakly similar to XP_002269465.1 PREDICTED: hypothetical protein [Vitis vinifera]
MOE	GQ03220_N20	BT110379	0.0353263	0.925276	0.00393944				UG|Pta.2618|gb|DT626487	2e-44	Transcribed locus, weakly similar to NP_172094.1 Salt tolerance protein [Arabidopsis thaliana]
MOE	GQ03221_E08	BT110405	0.00919305	0.851677	0.00553014	AT1G54730	9e-73	Major facilitator superfamily protein	UG|Pta.5743|gb|DN630090	3e-56	Transcribed locus, weakly similar to NP_568367.1 sugar transporter ERD6-like 16 [Arabidopsis thaliana]
MOE	GQ03223_G21	BT110558	0.00930078	0.851677	0.00551636	AT1G74960	0	fatty acid biosynthesis 1	UG|Pta.2580|gb|CO165293	2e-172	Transcribed locus, moderately similar to NP_565097.1 3-oxoacyl-[acyl-carrier-protein] synthase II [Arabidopsis thaliana]
MOE	GQ03226_A06	BT110675	0.0320176	0.915128	0.00405556				UG|Pta.6598|gb|DN630298	3e-154	Transcribed locus, weakly similar to NP_001169079.1 hypothetical protein LOC100382920 [Zea mays]
MOE	GQ03231_K23	BT111037	0.0484249	0.936087	0.00356713	AT4G35220	4e-101	Cyclase family protein	UG|Pta.17888|gb|DR683971	7e-104	Transcribed locus, moderately similar to NP_567979.1 Cyclase family protein [Arabidopsis thaliana]
MOE	GQ03232_G10	BT111080	0.029365	0.915128	0.00415768	AT2G43750	2e-116	O-acetylserine (thiol) lyase B	UG|Pta.4420|gb|DR057758	7e-155	Transcribed locus, moderately similar to XP_002436483.1 hypothetical protein SORBIDRAFT_10g003480 [Sorghum bicolor]
MOE	GQ03235_J22	BT111298	0.0186051	0.851677	0.00469678	AT5G45820	0	CBL-interacting protein kinase 20	UG|Pta.15852|gb|DT639050	4e-107	Transcribed locus, moderately similar to NP_001066079.1 Os12g0132200 [Oryza sativa Japonica Group]
MOE	GQ03235_M14	BT111304	0.039746	0.925276	0.0024904	AT5G13390	9e-31	no exine formation 1	UG|Pta.23839|gb|DT637964	2e-135	Transcribed locus
MOE	GQ03236_G10	BT111350	0.00389899	0.851677	0.00654499	AT4G13660	2e-106	pinoresinol reductase 2	UG|Pta.5358|gb|DR059817	1e-141	Transcribed locus, weakly similar to XP_002971758.1 hypothetical protein SELMODRAFT_172293 [Selaginella moellendorffii]
MOE	GQ03236_G10	BT111350	0.0286882	0.915128	0.00418522	AT4G13660	2e-106	pinoresinol reductase 2	UG|Pta.5358|gb|DR059817	1e-141	Transcribed locus, weakly similar to XP_002971758.1 hypothetical protein SELMODRAFT_172293 [Selaginella moellendorffii]
MOE	GQ03236_G11	BT111351	0.0366211	0.925276	0.00389693	AT5G55860	1e-18	Plant protein of unknown function (DUF827)	UG|Pta.13488|gb|CX715233	7e-69	Transcribed locus
MOE	GQ03239_M01	BT111579	0.0278277	0.915128	0.00422119	AT3G07890	0	Ypt/Rab-GAP domain of gyp1p superfamily protein	UG|Pta.23255|gb|DR688122	1e-27	Transcribed locus, moderately similar to NP_566172.1 RabGAP/TBC domain-containing protein [Arabidopsis thaliana]
MOE	GQ03301_J16	BT111637	0.00650213	0.851677	0.00593977	AT3G19170	0	presequence protease 1
MOE	GQ03302_I04	BT111710	0.000162222	0.517973	0.010316	AT2G03200	2e-127	Eukaryotic aspartyl protease family protein	UG|Pta.18470|gb|CO176669	1e-133	Transcribed locus, weakly similar to XP_002272802.1 PREDICTED: hypothetical protein [Vitis vinifera]
MOE	GQ03308_J03	BT111995	0.00997771	0.851677	0.00543328	AT4G28610	7e-54	phosphate starvation response 1	UG|Pta.17437|gb|CO167423	6e-64	Transcribed locus, weakly similar to XP_002983457.1 hypothetical protein SELMODRAFT_47417 [Selaginella moellendorffii]
MOE	GQ03310_H09	BT112128	0.0112737	0.851677	0.0052889	AT1G21000	2e-76	PLATZ transcription factor family protein	UG|Pta.8674|gb|DR015916	2e-145	Transcribed locus, weakly similar to XP_001752894.1 predicted protein [Physcomitrella patens subsp. patens]
MOE	GQ03312_B13	BT112211	0.0334434	0.918718	0.00400411	AT2G37040	0	PHE ammonia lyase 1	UG|Pta.2030|gb|DR015369	4e-142	Transcribed locus, moderately similar to XP_002981929.1 phenylalanine ammonia-lyase [Selaginella moellendorffii]
MOE	GQ03312_B13	BT112211	0.0402759	0.925276	0.00378463	AT2G37040	0	PHE ammonia lyase 1	UG|Pta.2030|gb|DR015369	4e-142	Transcribed locus, moderately similar to XP_002981929.1 phenylalanine ammonia-lyase [Selaginella moellendorffii]
MOE	GQ03312_C03	BT112216	0.0445773	0.936087	0.00366484	AT3G44990	9e-90	xyloglucan endo-transglycosylase-related 8	UG|Pta.5279|gb|DR182225	4e-150	Transcribed locus, weakly similar to XP_002313534.1 predicted protein [Populus trichocarpa]
MOE	GQ03312_D17	BT112221	0.00932085	0.851677	0.00551381	AT1G02130	4e-122	RAS 5	UG|Pta.9890|gb|DR166582	2e-162	Transcribed locus, strongly similar to XP_001703135.1 small rab-related GTPase [Chlamydomonas reinhardtii]
MOE	GQ03314_B10	BT112378	0.00572161	0.851677	0.00609108	AT5G12120	2e-66	Ubiquitin-associated/translation elongation factor EF1B protein	UG|Pta.10084|gb|DT638022	8e-146	Transcribed locus, weakly similar to XP_002267190.1 PREDICTED: hypothetical protein [Vitis vinifera]
MOE	GQ03314_B20	BT112380	0.0465513	0.936087	0.0036137	AT4G20460	0	NAD(P)-binding Rossmann-fold superfamily protein	UG|Pta.23784|gb|DT637598	3e-179	Transcribed locus, moderately similar to NP_001154259.1 NAD-dependent epimerase/dehydratase family protein [Arabidopsis thaliana]
MOE	GQ03316_I04	BT112508	0.0317702	0.915128	0.00406471	AT4G27760	3e-116	NAD(P)-binding Rossmann-fold superfamily protein	UG|Pta.23801|gb|DT638026	1e-45	Transcribed locus, weakly similar to NP_200122.1 Rossmann-fold NAD(P)-binding domain-containing protein [Arabidopsis thaliana]
MOE	GQ03316_I04	BT112508	0.0393684	0.925276	0.00249996	AT4G27760	3e-116	NAD(P)-binding Rossmann-fold superfamily protein	UG|Pta.23801|gb|DT638026	1e-45	Transcribed locus, weakly similar to NP_200122.1 Rossmann-fold NAD(P)-binding domain-containing protein [Arabidopsis thaliana]
MOE	GQ03322_G11	BT112892	0.0115065	0.851677	0.00526473	AT4G27270	2e-94	Quinone reductase family protein	UG|Pta.10532|gb|DR163556	1e-122	Transcribed locus, moderately similar to NP_200261.1 flavodoxin-like quinone reductase 1 [Arabidopsis thaliana]
MOE	GQ03324_M11	BT113036	0.0394433	0.925276	0.00380929	AT1G22780	2e-77	Ribosomal protein S13/S18 family	UG|Pta.11109|gb|CO366781	1e-108	Transcribed locus, strongly similar to NP_173692.1 40S ribosomal protein S18 [Arabidopsis thaliana]
MOE	GQ03324_N01	BT113040	0.00716079	0.851677	0.00582563	AT5G21090	3e-89	Leucine-rich repeat (LRR) family protein	UG|Pta.1746|gb|DR164212	6e-165	Transcribed locus, moderately similar to NP_189960.2 leucine-rich repeat-containing protein [Arabidopsis thaliana]
MOE	GQ03402_E18	BT113242	0.0251027	0.911275	0.00434291	AT5G42650	2e-166	allene oxide synthase	UG|Pta.18452|gb|CO175726	7e-82	Transcribed locus, weakly similar to NP_193279.1 hydroperoxide lyase 1 [Arabidopsis thaliana]
MOE	GQ03406_D09	BT113368	0.0327208	0.917246	0.0040299	AT1G11600	3e-175	cytochrome P450, family 77, subfamily B, polypeptide 1	UG|Pta.21715|gb|DR102502	3e-149	Transcribed locus, weakly similar to NP_172626.1 cytochrome P450, family 77, subfamily B, polypeptide 1 [Arabidopsis thaliana]
MOE	GQ03406_N15	BT113390	0.0416332	0.936087	0.0037455	AT3G56130	9e-52	biotin/lipoyl attachment domain-containing protein	UG|Pta.3034|gb|DR014663	4e-159	Transcribed locus, weakly similar to XP_001760912.1 predicted protein [Physcomitrella patens subsp. patens]
MOE	GQ03409_F16	BT113459	0.00696757	0.851677	0.00585799				UG|Pta.12346|gb|DR023830	2e-21	Transcribed locus
MOE	GQ03412_L08	BT113539	0.0202096	0.855862	0.00459904	AT4G17420	3e-72	Tryptophan RNA-binding attenuator protein-like	UG|Pta.16976|gb|DT635177	8e-147	Transcribed locus, moderately similar to XP_002326652.1 predicted protein [Populus trichocarpa]
MOE	GQ03412_L08	BT113539	0.0416427	0.936087	0.00374523	AT4G17420	3e-72	Tryptophan RNA-binding attenuator protein-like	UG|Pta.16976|gb|DT635177	8e-147	Transcribed locus, moderately similar to XP_002326652.1 predicted protein [Populus trichocarpa]
MOE	GQ03412_N02	BT113547	0.0475161	0.936087	0.00358949	AT5G24930	2e-35	CONSTANS-like 4	UG|Pta.14099|gb|DR686781	9e-108	Transcribed locus, weakly similar to XP_002975084.1 hypothetical protein SELMODRAFT_102790 [Selaginella moellendorffii]
MOE	GQ03413_I24	BT113565	0.00679913	0.851677	0.00588693	AT4G27270	7e-123	Quinone reductase family protein	UG|Pta.1998|gb|DR097195	3e-168	Transcribed locus, moderately similar to NP_194457.2 Quinone reductase family protein [Arabidopsis thaliana]
MOE	GQ03418_M02	BT113735	0.0150785	0.851677	0.00494514	AT4G12800	8e-77	photosystem I subunit l	UG|Pta.5125|gb|DR093633	1e-128	Transcribed locus, moderately similar to NP_193016.1 photosystem I reaction center subunit XI [Arabidopsis thaliana]
MOE	GQ03501_J16	BT113798	0.00796639	0.851677	0.00569952	AT4G06599	2e-171	ubiquitin family protein	UG|Pta.11317|gb|DR093527	2e-126	Transcribed locus, moderately similar to XP_002265791.1 PREDICTED: hypothetical protein [Vitis vinifera]
MOE	GQ03502_C13	BT113821	0.011673	0.851677	0.00524774	AT3G12390	7e-54	Nascent polypeptide-associated complex (NAC), alpha subunit family protein	UG|Pta.9638|gb|DR120666	6e-106	Transcribed locus, moderately similar to NP_187845.1 Nascent polypeptide-associated complex subunit alpha-like protein 1 [Arabidopsis thaliana]
MOE	GQ03502_C13	BT113821	0.018585	0.851677	0.00469806	AT3G12390	7e-54	Nascent polypeptide-associated complex (NAC), alpha subunit family protein	UG|Pta.9638|gb|DR120666	6e-106	Transcribed locus, moderately similar to NP_187845.1 Nascent polypeptide-associated complex subunit alpha-like protein 1 [Arabidopsis thaliana]
MOE	GQ03502_C13	BT113821	0.00886243	0.851677	0.00557346	AT3G12390	7e-54	Nascent polypeptide-associated complex (NAC), alpha subunit family protein	UG|Pta.9638|gb|DR120666	6e-106	Transcribed locus, moderately similar to NP_187845.1 Nascent polypeptide-associated complex subunit alpha-like protein 1 [Arabidopsis thaliana]
MOE	GQ03502_J12	BT113839	0.000426929	0.545274	0.00916679	AT1G18690	8e-71	Galactosyl transferase GMA12/MNN10 family protein	UG|Pta.23482|gb|DR690722	2e-141	Transcribed locus, weakly similar to XP_002966412.1 glycosyltransferase CAZy family GT34-like protein [Selaginella moellendorffii]
MOE	GQ03505_N14	BT113986	0.0146731	0.851677	0.00497735	AT3G58510	2e-87	DEA(D/H)-box RNA helicase family protein	UG|Pta.19194|gb|DR180103	2e-151	Transcribed locus, weakly similar to XP_001769905.1 predicted protein [Physcomitrella patens subsp. patens]
MOE	GQ03505_N14	BT113986	0.0168195	0.851677	0.004816	AT3G58510	2e-87	DEA(D/H)-box RNA helicase family protein	UG|Pta.19194|gb|DR180103	2e-151	Transcribed locus, weakly similar to XP_001769905.1 predicted protein [Physcomitrella patens subsp. patens]
MOE	GQ03505_N14	BT113986	0.0160164	0.851677	0.00487383	AT3G58510	2e-87	DEA(D/H)-box RNA helicase family protein	UG|Pta.19194|gb|DR180103	2e-151	Transcribed locus, weakly similar to XP_001769905.1 predicted protein [Physcomitrella patens subsp. patens]
MOE	GQ03505_O03	BT113988	0.0116824	0.851677	0.00524679	AT5G44210	9e-23	erf domain protein 9	UG|Pta.14997|gb|DT626412	5e-65	Transcribed locus, strongly similar to XP_002987951.1 hypothetical protein SELMODRAFT_49950 [Selaginella moellendorffii]
MOE	GQ03506_I23	BT114018	0.0180525	0.851677	0.00473241	AT3G21220	1e-110	MAP kinase kinase 5	UG|Pta.4897|gb|DR167275	2e-166	Transcribed locus, weakly similar to XP_001769374.1 predicted protein [Physcomitrella patens subsp. patens]
MOE	GQ03519_M12	BT114714	0.0298724	0.915128	0.00413745	AT2G18330	0	AAA-type ATPase family protein	UG|Pta.17245|gb|DT633914	5e-137	Transcribed locus, moderately similar to NP_186956.2 P-loop containing nucleoside triphosphate hydrolase-like protein [Arabidopsis thaliana]
MOE	GQ03519_M18	BT114715	0.00463048	0.851677	0.00634147	AT3G52640	0	Zn-dependent exopeptidases superfamily protein
MOE	GQ03519_P23	BT114729	0.0114521	0.851677	0.00527033	AT1G09970	1e-138	Leucine-rich receptor-like protein kinase family protein	UG|Pta.18854|gb|CO363349	1e-103	Transcribed locus, weakly similar to XP_002275662.1 PREDICTED: hypothetical protein [Vitis vinifera]
MOE	GQ03605_F01	EX409535	0.0321248	0.915128	0.00405161	AT3G07680	9e-100	emp24/gp25L/p24 family/GOLD family protein	UG|Pta.2526|gb|CO161179	2e-167	Transcribed locus, moderately similar to NP_187425.1 emp24/gp25L/p24 family/GOLD domain-containing protein [Arabidopsis thaliana]
MOE	GQ03606_D04	BT114965	0.00442845	0.851677	0.00639427	AT5G14700	2e-82	NAD(P)-binding Rossmann-fold superfamily protein	UG|Pta.2560|gb|DR160283	1e-130	Transcribed locus, weakly similar to NP_001056413.1 Os05g0578500 [Oryza sativa Japonica Group]
MOE	GQ03607_C14	BT115009	0.010262	0.851677	0.00540007	AT5G07840	7e-64	Ankyrin repeat family protein	UG|Pta.3547|gb|DR160354	4e-138	Transcribed locus, moderately similar to XP_002964685.1 hypothetical protein SELMODRAFT_167008 [Selaginella moellendorffii]
MOE	GQ03607_F01	BT115013	0.0184551	0.851677	0.00470635	AT1G27980	0	dihydrosphingosine phosphate lyase	UG|Pta.8253|gb|DR692770	4e-146	Transcribed locus, moderately similar to NP_174119.1 Sphingosine-1-phosphate lyase [Arabidopsis thaliana]
MOE	GQ03610_J24	BT115164	0.0132812	0.851677	0.00509516	AT3G08690	3e-86	ubiquitin-conjugating enzyme 11	UG|Pta.59|gb|CO163594	2e-112	Transcribed locus, moderately similar to NP_566331.1 ubiquitin-conjugating enzyme E2 11 [Arabidopsis thaliana]
MOE	GQ03610_M12	BT115168	0.0229102	0.892099	0.00445087	AT1G68570	0	Major facilitator superfamily protein	UG|Pta.15630|gb|CV032421	4e-173	Transcribed locus, weakly similar to NP_177024.1 putative nitrite transporter [Arabidopsis thaliana]
MOE	GQ03611_E22	BT115200	0.0296597	0.915128	0.0027854	AT3G21180	2e-42	autoinhibited Ca(2+)-ATPase 9	UG|Pta.19383|gb|DR061180	3e-59	Transcribed locus, moderately similar to NP_194719.1 Ca2+-transporting ATPase [Arabidopsis thaliana]
MOE	GQ03613_A16	BT115270	0.0134712	0.851677	0.00507837	AT2G01850	3e-116	endoxyloglucan transferase A3	UG|Pta.8273|gb|CO165083	8e-137	Transcribed locus, weakly similar to NP_178294.1 xyloglucan:xyloglucosyl transferase [Arabidopsis thaliana]
MOE	GQ03614_A02	BT115311	0.026772	0.915128	0.00426686				UG|Pta.13988|gb|BG317716	3e-44	Transcribed locus
MOE	GQ03616_A02	BT115412	0.0402798	0.925276	0.00378451	AT1G72680	5e-177	cinnamyl-alcohol dehydrogenase	UG|Pta.693|gb|DR089374	2e-144	Transcribed locus, moderately similar to XP_002277375.1 PREDICTED: hypothetical protein [Vitis vinifera]
MOE	GQ03616_M08	BT115442	0.0341102	0.923	0.0039808	AT1G72230	6e-27	Cupredoxin superfamily protein	UG|Pta.4679|gb|CO174917	3e-96	Transcribed locus, weakly similar to NP_001152678.1 blue copper protein [Zea mays]
MOE	GQ03701_L20	BT115569	0.00666998	0.851677	0.00590962	AT5G13930	0	Chalcone and stilbene synthase family protein	UG|Pta.2992|gb|DR093164	4e-170	Transcribed locus, strongly similar to NP_196897.1 chalcone synthase [Arabidopsis thaliana]
MOE	GQ03701_N07	BT115578	0.00467583	0.851677	0.00471714	AT1G13180	0	Actin-like ATPase superfamily protein	UG|Pta.6651|gb|DR683030	5e-114	Transcribed locus, moderately similar to XP_002315648.1 predicted protein [Populus trichocarpa]
MOE	GQ03701_O11	BT115580	0.0159026	0.851677	0.00488225	AT3G14270	4e-177	phosphatidylinositol-4-phosphate 5-kinase family protein	UG|Pta.12608|gb|DT633119	0	Transcribed locus, moderately similar to XP_002271263.1 PREDICTED: hypothetical protein [Vitis vinifera]
MOE	GQ03705_N23	BT115769	0.00838962	0.851677	0.00409539	AT3G19120	2e-28	PIF / Ping-Pong family of plant transposases	UG|Pta.13638|gb|DR180501	1e-16	Transcribed locus
MOE	GQ03706_G05	BT115796	0.0493896	0.936087	0.00354385	AT4G11790	8e-32	Pleckstrin homology (PH) domain superfamily protein	UG|Pta.2066|gb|CX647397	7e-118	Transcribed locus, weakly similar to XP_002282656.1 PREDICTED: hypothetical protein [Vitis vinifera]
MOE	GQ03707_K16	BT115867	0.0222424	0.882236	0.00448581	AT5G01020	0	Protein kinase superfamily protein	UG|Pta.19339|gb|CV035468	1e-90	Transcribed locus, moderately similar to NP_001066022.2 Os12g0121100 [Oryza sativa Japonica Group]
MOE	GQ03707_L07	BT115868	0.0336643	0.918718	0.00399634	AT4G17170	9e-121	RAB GTPase homolog B1C	UG|Pta.1263|gb|DR683176	2e-137	Transcribed locus, strongly similar to XP_001695070.1 small rab-related GTPase [Chlamydomonas reinhardtii]
MOE	GQ03708_B17	BT115890	0.0313778	0.915128	0.00407939	AT2G35710	3e-177	Nucleotide-diphospho-sugar transferases superfamily protein	UG|Pta.5739|gb|DR682743	6e-137	Transcribed locus, weakly similar to NP_973607.1 nucleotide-diphospho-sugar transferase domain-containing protein [Arabidopsis thaliana]
MOE	GQ03708_J16	BT115907	0.00110007	0.579231	0.00804402	AT3G48080	4e-64	alpha/beta-Hydrolases superfamily protein	UG|Pta.8961|gb|CX646443	1e-105	Transcribed locus, weakly similar to XP_002462337.1 hypothetical protein SORBIDRAFT_02g024030 [Sorghum bicolor]
MOE	GQ03708_J16	BT115907	0.00320814	0.851677	0.00677589	AT3G48080	4e-64	alpha/beta-Hydrolases superfamily protein	UG|Pta.8961|gb|CX646443	1e-105	Transcribed locus, weakly similar to XP_002462337.1 hypothetical protein SORBIDRAFT_02g024030 [Sorghum bicolor]
MOE	GQ03711_A03	BT116046	0.030981	0.915128	0.00409442	AT3G03280	2e-27	unknown protein@ FUNCTIONS IN: molecular_function unknown@ INVOLVED IN: N-terminal protein myristoylation@ LOCATED IN: cellular_component unknown@ BEST Arabidopsis thaliana protein match is: unknown protein (TAIR:AT5G17350.1)@ Has 137 Blast hits to 137 proteins in 11 species: Archae - 0@ Bacteria - 0@ Metazoa - 0@ Fungi - 0@ Plants - 137@ Viruses - 0@ Other Eukaryotes - 0 (source: NCBI BLink).	UG|Pta.5403|gb|DT625576	2e-118	Transcribed locus, moderately similar to NP_001060314.1 Os07g0622200 [Oryza sativa Japonica Group]
MOE	GQ03712_E18	BT116125	0.0377726	0.925276	0.00386038	AT3G02080	1e-82	Ribosomal protein S19e family protein	UG|Pta.1702|gb|DR093407	5e-140	Transcribed locus, strongly similar to XP_002284393.1 PREDICTED: hypothetical protein [Vitis vinifera]
MOE	GQ03712_E22	BT116127	0.0212371	0.861051	0.00454045	AT1G65450	8e-91	HXXXD-type acyl-transferase family protein	UG|Pta.20963|gb|DR093408	3e-138	Transcribed locus, weakly similar to XP_002264583.1 PREDICTED: hypothetical protein [Vitis vinifera]
MOE	GQ03712_F22	BT116132	0.0482987	0.936087	0.00357021
MOE	GQ03712_N21	BT116163	0.0285869	0.915128	0.0041894	AT4G13940	2e-171	S-adenosyl-L-homocysteine hydrolase	UG|Pta.10148|gb|DN458874	2e-145	Transcribed locus, strongly similar to NP_193130.1 adenosylhomocysteinase 1 [Arabidopsis thaliana]
MOE	GQ03713_D13	BT116183	0.0266893	0.915128	0.00427052	AT2G40100	7e-96	light harvesting complex photosystem II	UG|Pta.594|gb|DR015312	2e-144	Transcribed locus, moderately similar to NP_001059975.1 Os07g0558400 [Oryza sativa Japonica Group]
MOE	GQ03713_E10	BT116188	0.00471465	0.851677	0.00632015	AT2G35680	1e-94	Phosphotyrosine protein phosphatases superfamily protein	UG|Pta.12589|gb|DR167146	6e-131	Transcribed locus, moderately similar to XP_002301226.1 predicted protein [Populus trichocarpa]
MOE	GQ03713_I07	BT116199	0.00385837	0.851677	0.00655739	AT5G55950	2e-157	Nucleotide/sugar transporter family protein	UG|Pta.11602|gb|DR097416	1e-120	Transcribed locus, moderately similar to XP_002265761.1 PREDICTED: hypothetical protein [Vitis vinifera]
MOE	GQ03713_I07	BT116199	0.0383314	0.925276	0.00384305	AT5G55950	2e-157	Nucleotide/sugar transporter family protein	UG|Pta.11602|gb|DR097416	1e-120	Transcribed locus, moderately similar to XP_002265761.1 PREDICTED: hypothetical protein [Vitis vinifera]
MOE	GQ03714_A20	BT116226	0.0119313	0.851677	0.00522187	AT2G22120	2e-166	RING/FYVE/PHD zinc finger superfamily protein	UG|Pta.1999|gb|DR690235	7e-173	Transcribed locus, moderately similar to XP_002307118.1 predicted protein [Populus trichocarpa]
MOE	GQ03714_A20	BT116226	0.0197691	0.855862	0.00462508	AT2G22120	2e-166	RING/FYVE/PHD zinc finger superfamily protein	UG|Pta.1999|gb|DR690235	7e-173	Transcribed locus, moderately similar to XP_002307118.1 predicted protein [Populus trichocarpa]
MOE	GQ03715_A06	BT116269	0.0432911	0.936087	0.0036994	AT3G14380	1e-31	Uncharacterised protein family (UPF0497)	UG|Pta.766|gb|DR692446	2e-107	Transcribed locus, weakly similar to XP_002275339.1 PREDICTED: hypothetical protein [Vitis vinifera]
MOE	GQ03716_P22	BT116348	0.00700316	0.851677	0.00585196	AT5G45360	1e-95	F-box family protein	UG|Pta.13612|gb|DT634163	2e-175	Transcribed locus, weakly similar to NP_001058540.1 Os06g0709100 [Oryza sativa (japonica cultivar-group)]
MOE	GQ03717_P12	BT116394	0.0455265	0.936087	0.00363997	AT1G32120	1e-110	FUNCTIONS IN: molecular_function unknown@ INVOLVED IN: biological_process unknown@ LOCATED IN: membrane@ EXPRESSED IN: 14 plant structures@ EXPRESSED DURING: 4 anthesis, C globular stage, F mature embryo stage, petal differentiation and expansion stage, E expanded cotyledon stage@ CONTAINS InterPro DOMAIN/s: Aminotransferase-like, plant mobile domain (InterPro:IPR019557), Protein of unknown funct…	UG|Pta.8218|gb|BI076963	9e-91	Transcribed locus, weakly similar to XP_002326579.1 predicted protein [Populus trichocarpa]
MOE	GQ03801_E18	BT116523	0.0277145	0.915128	0.004226	AT2G16060	3e-61	hemoglobin 1	UG|Pta.12160|gb|DR690332	3e-130	Transcribed locus, moderately similar to XP_002284684.1 PREDICTED: similar to non-symbiotic hemoglobin class 1 [Vitis vinifera]
MOE	GQ03801_H20	BT116532	0.0321504	0.915128	0.00405067				UG|Pta.12239|gb|CO364379	6e-116	Transcribed locus
MOE	GQ03803_G18	BT116619	0.0424018	0.936087	0.00372391	AT1G79530	0	glyceraldehyde-3-phosphate dehydrogenase of plastid 1	UG|Pta.4339|gb|DR179859	0	Transcribed locus, moderately similar to NP_178071.1 glyceraldehyde 3-phosphate dehydrogenase [Arabidopsis thaliana]
MOE	GQ03803_L08	BT116636	0.0213038	0.861051	0.00453675	AT4G18780	0	cellulose synthase family protein	UG|Pta.7498|gb|AY789650	0	Cellulose synthase catalytic subunit (CesA1)
MOE	GQ03804_H13	BT116677	0.0151654	0.851677	0.00493835	AT3G22190	1e-45	IQ-domain 5	UG|Pta.4353|gb|DN609004	5e-151	Transcribed locus, weakly similar to NP_001056849.1 Os06g0155300 [Oryza sativa Japonica Group]
MOE	GQ03805_I24	BT116727	0.00806538	0.851677	0.00568491	AT1G22050	2e-45	membrane-anchored ubiquitin-fold protein 6 precursor	UG|Pta.8889|gb|DR694562	2e-126	Transcribed locus, moderately similar to NP_001050409.1 Os03g0426800 [Oryza sativa Japonica Group]
MOE	GQ03805_I24	BT116727	0.0130921	0.851677	0.00511211	AT1G22050	2e-45	membrane-anchored ubiquitin-fold protein 6 precursor	UG|Pta.8889|gb|DR694562	2e-126	Transcribed locus, moderately similar to NP_001050409.1 Os03g0426800 [Oryza sativa Japonica Group]
MOE	GQ03805_I24	BT116727	0.0436109	0.936087	0.00369072	AT1G22050	2e-45	membrane-anchored ubiquitin-fold protein 6 precursor	UG|Pta.8889|gb|DR694562	2e-126	Transcribed locus, moderately similar to NP_001050409.1 Os03g0426800 [Oryza sativa Japonica Group]
MOE	GQ03806_B06	BT116755	0.0471551	0.936087	0.00359849	AT3G61490	4e-111	Pectin lyase-like superfamily protein	UG|Pta.1724|gb|DR092456	3e-139	Transcribed locus, moderately similar to XP_002437680.1 hypothetical protein SORBIDRAFT_10g000660 [Sorghum bicolor]
MOE	GQ03806_H09	BT116774	0.0486838	0.936087	0.00356083	AT1G77590	0	long chain acyl-CoA synthetase 9	UG|Pta.8579|gb|DR092454	0	Transcribed locus, moderately similar to NP_177882.1 long chain acyl-CoA synthetase 9 [Arabidopsis thaliana]
MOE	GQ03806_P06	BT116797	0.0317434	0.915128	0.00406571	AT2G14620	2e-99	xyloglucan endotransglucosylase/hydrolase 10	UG|Pta.6730|gb|DR166000	3e-174	Transcribed locus, weakly similar to XP_002313201.1 predicted protein [Populus trichocarpa]
MOE	GQ03809_F14	BT116917	0.0146283	0.851677	0.00498097	AT1G72480	0	Lung seven transmembrane receptor family protein	UG|Pta.22632|gb|DR689332	3e-162	Transcribed locus, moderately similar to NP_177392.1 lung seven transmembrane receptor-like protein [Arabidopsis thaliana]
MOE	GQ03809_O17	BT116941	0.0364006	0.925276	0.00257859	AT3G07320	4e-130	O-Glycosyl hydrolases family 17 protein	UG|Pta.34383|gb|DR052381	6e-136	Transcribed locus, weakly similar to NP_001063586.1 Os09g0502200 [Oryza sativa Japonica Group]
MOE	GQ03810_C17	BT116957	0.0438853	0.936087	0.00368331	AT3G16630	3e-110	P-loop containing nucleoside triphosphate hydrolases superfamily protein	UG|Pta.5365|gb|CO365435	2e-134	Transcribed locus, moderately similar to XP_001695175.1 predicted protein [Chlamydomonas reinhardtii]
MOE	GQ03810_K09	BT116976	0.0270434	0.915128	0.00425495	AT5G17420	0	Cellulose synthase family protein	UG|Pta.511|gb|AY789652	0	Cellulose synthase catalytic subunit (CesA3)
MOE	GQ03810_N15	BT116992	0.00539447	0.851677	0.00456436	AT1G25280	4e-61	tubby like protein 10	UG|Pta.3215|gb|DR110450	8e-125	Transcribed locus, weakly similar to XP_002266692.1 PREDICTED: hypothetical protein [Vitis vinifera]
MOE	GQ03811_D01	BT117021	0.00414306	0.851677	0.00647312	AT5G03040	7e-69	IQ-domain 2	UG|Pta.9263|gb|DR014010	6e-137	Transcribed locus, weakly similar to XP_002277282.1 PREDICTED: hypothetical protein [Vitis vinifera]
MOE	GQ03811_G23	BT117036	0.0367736	0.925276	0.00389203	AT3G56440	0	homolog of yeast autophagy 18 (ATG18) D	UG|Pta.976|gb|DR049516	1e-127	Transcribed locus, moderately similar to XP_002321321.1 predicted protein [Populus trichocarpa]
MOE	GQ03812_F05	BT117075	0.0024252	0.851677	0.00710722				UG|Pta.1358|gb|DR051868	2e-66	Transcribed locus, weakly similar to NP_187123.1 hevein-like protein [Arabidopsis thaliana]
MOE	GQ03813_A11	BT117108	0.0382414	0.925276	0.00384582	AT1G23800	0	aldehyde dehydrogenase 2B7	UG|Pta.4767|gb|DT628196	5e-162	Transcribed locus, moderately similar to NP_190383.1 aldehyde dehydrogenase 2B4 [Arabidopsis thaliana]
MOE	GQ03813_P07	BT117159	0.0498483	0.936087	0.00353293	AT1G65970	3e-87	thioredoxin-dependent peroxidase 2	UG|Pta.7025|gb|DR095115	1e-46	Transcribed locus, moderately similar to XP_002327377.1 predicted protein [Populus trichocarpa]
MOE	GQ03814_A15	BT117163	0.0418561	0.936087	0.0037392	AT1G48600	0	S-adenosyl-L-methionine-dependent methyltransferases superfamily protein	UG|Pta.22406|gb|DT635489	8e-179	Transcribed locus, moderately similar to XP_002282182.1 PREDICTED: hypothetical protein [Vitis vinifera]
MOE	GQ03814_N11	BT117195	0.00752843	0.851677	0.0057664	AT5G17920	0	Cobalamin-independent synthase family protein	UG|Pta.3742|gb|DN465434	8e-161	Transcribed locus, moderately similar to NP_001078599.1 5-methyltetrahydropteroyltriglutamate--homocysteine methyltransferase [Arabidopsis thaliana]
MOE	GQ03814_N11	BT117195	0.00927792	0.851677	0.00551927	AT5G17920	0	Cobalamin-independent synthase family protein	UG|Pta.3742|gb|DN465434	8e-161	Transcribed locus, moderately similar to NP_001078599.1 5-methyltetrahydropteroyltriglutamate--homocysteine methyltransferase [Arabidopsis thaliana]
MOE	GQ03814_O23	BT117204	0.0129748	0.851677	0.00512275	AT3G53230	0	ATPase, AAA-type, CDC48 protein	UG|Pta.10468|gb|DR019321	7e-127	Transcribed locus, strongly similar to NP_190891.1 cell division control protein 48-D [Arabidopsis thaliana]
MOE	GQ03815_F15	BT117230	0.00665239	0.851677	0.00591275	AT2G39900	3e-98	GATA type zinc finger transcription factor family protein	UG|Pta.10301|gb|DR015870	3e-150	Transcribed locus, moderately similar to NP_001049655.1 Os03g0266100 [Oryza sativa Japonica Group]
MOE	GQ03815_F15	BT117230	0.00533545	0.851677	0.0045761	AT2G39900	3e-98	GATA type zinc finger transcription factor family protein	UG|Pta.10301|gb|DR015870	3e-150	Transcribed locus, moderately similar to NP_001049655.1 Os03g0266100 [Oryza sativa Japonica Group]
MOE	GQ03815_P06	BT117253	0.0412356	0.936087	0.00375683	AT3G06720	0	importin alpha isoform 1	UG|Pta.10656|gb|DT627244	4e-166	Transcribed locus, moderately similar to NP_187328.1 Importin subunit alpha-1 [Arabidopsis thaliana]
MOE	GQ03816_G15	BT117279	0.0371421	0.925276	0.00388026	AT4G15560	0	Deoxyxylulose-5-phosphate synthase	UG|Pta.11746|gb|EU862297	0	1-deoxy-D-xylulose 5-phosphate synthase type II
MOE	GQ03816_P14	BT117311	0.0301218	0.915128	0.00412763	AT1G32210	1e-63	Defender against death (DAD family) protein	UG|Pta.634|gb|DR386439	2e-97	Transcribed locus, moderately similar to NP_174500.1 dolichyl-diphosphooligosaccharide--protein glycosyltransferase subunit DAD1 [Arabidopsis thaliana]
MOE	GQ03817_P18	BT117367	0.0363137	0.925276	0.00390689				UG|Pta.7607|gb|CF399301	2e-46	Transcribed locus
MOE	GQ03819_C01	BT117415	0.0357426	0.925276	0.0039256	AT2G26730	2e-104	Leucine-rich repeat protein kinase family protein	UG|Pta.9195|gb|DR051978	3e-130	Transcribed locus, moderately similar to XP_002281635.1 PREDICTED: hypothetical protein [Vitis vinifera]
MOE	GQ03819_I08	BT117438	0.0421438	0.936087	0.00373111	AT2G39050	1e-53	hydroxyproline-rich glycoprotein family protein	UG|Pta.81|gb|DT625464	2e-161	Transcribed locus, weakly similar to XP_002972431.1 hypothetical protein SELMODRAFT_148346 [Selaginella moellendorffii]
MOE	GQ03901_N10	BT117508	0.0239445	0.911275	0.0043987	AT4G27450	2e-88	Aluminium induced protein with YGL and LRDR motifs	UG|Pta.15313|gb|DN612731	6e-147	Transcribed locus, weakly similar to NP_199196.1 pentatricopeptide repeat-containing protein-like protein [Arabidopsis thaliana]
MOE	GQ03903_I16	BT117564	0.0177304	0.851677	0.00475368	AT5G60790	0	ABC transporter family protein	UG|Pta.11130|gb|CO413870	2e-123	Transcribed locus, strongly similar to NP_001062528.1 Os08g0564100 [Oryza sativa Japonica Group]
MOE	GQ03904_J01	BT117589	0.0332054	0.918718	0.00401254	AT5G16820	5e-49	heat shock factor 3	UG|Pta.18057|gb|CO166672	1e-117	Transcribed locus
MOE	GQ03913_C18	BT117813	0.0215815	0.866788	0.00452145	AT3G04730	2e-52	indoleacetic acid-induced protein 16	UG|Pta.15414|gb|CF390315	6e-87	Transcribed locus, moderately similar to XP_002264963.1 PREDICTED: hypothetical protein [Vitis vinifera]
MOE	GQ03917_C17	BT117918	0.0137419	0.851677	0.00505485	AT2G43750	0	O-acetylserine (thiol) lyase B	UG|Pta.9284|gb|CX712222	5e-137	Transcribed locus, moderately similar to NP_181903.1 cysteine synthase [Arabidopsis thaliana]
MOE	GQ03917_P03	BT117939	0.0460117	0.936087	0.00362746				UG|Pta.7648|gb|DR181961	1e-73	Transcribed locus
MOE	GQ03919_I21	BT117983	0.00117914	0.579231	0.00620871	AT2G35840	6e-122	Sucrose-6F-phosphate phosphohydrolase family protein	UG|Pta.9498|gb|AF460845	0	Sucrose-phosphatase
MOE	GQ03919_I21	BT117983	0.0240437	0.911275	0.00439382	AT2G35840	6e-122	Sucrose-6F-phosphate phosphohydrolase family protein	UG|Pta.9498|gb|AF460845	0	Sucrose-phosphatase
MOE	GQ04003_N05	BT118226	0.0157907	0.851677	0.0048906	AT4G03560	0	two-pore channel 1	UG|Pta.18439|gb|CO366794	5e-171	Transcribed locus, weakly similar to XP_002458314.1 hypothetical protein SORBIDRAFT_03g031110 [Sorghum bicolor]
MOE	GQ04006_E13	BT118429	0.0255163	0.911275	0.00432361	AT3G12390	3e-66	Nascent polypeptide-associated complex (NAC), alpha subunit family protein	UG|Pta.1192|gb|AF220200	4e-107	Nascent polypeptide associated complex alpha chain
MOE	GQ04007_K18	BT118556	0.00288212	0.851677	0.00690279	AT4G35880	2e-138	Eukaryotic aspartyl protease family protein	UG|Pta.20707|gb|DR015521	2e-101	Transcribed locus, weakly similar to NP_195313.2 aspartyl protease family protein [Arabidopsis thaliana]
MOE	GQ04007_K18	BT118556	0.0164102	0.851677	0.00484512	AT4G35880	2e-138	Eukaryotic aspartyl protease family protein	UG|Pta.20707|gb|DR015521	2e-101	Transcribed locus, weakly similar to NP_195313.2 aspartyl protease family protein [Arabidopsis thaliana]
MOE	GQ04010_B06	BT118775	0.0310518	0.915128	0.00409172				UG|Pta.11958|gb|DR052402	2e-84	Transcribed locus, weakly similar to XP_002990439.1 hypothetical protein SELMODRAFT_448021 [Selaginella moellendorffii]
MOE	GQ04010_P15	BT118849	0.0386364	0.925276	0.00383369	AT3G23050	2e-35	indole-3-acetic acid 7	UG|Pta.19876|gb|DR091484	8e-163	Transcribed locus, weakly similar to XP_002993067.1 hypothetical protein SELMODRAFT_187180 [Selaginella moellendorffii]
MOE	GQ04011_B17	BT118860	0.0072028	0.851677	0.00581871	AT5G07350	0	TUDOR-SN protein 1	UG|Pta.1917|gb|DR165733	2e-143	Transcribed locus, moderately similar to XP_002273150.1 PREDICTED: hypothetical protein [Vitis vinifera]
MOE	GQ04011_I03	BT118890	0.0499075	0.936087	0.00353153	AT3G20770	1e-101	Ethylene insensitive 3 family protein	UG|Pta.9533|gb|DR022453	5e-150	Transcribed locus, weakly similar to NP_180273.1 ethylene insensitive 3-like 1 protein [Arabidopsis thaliana]
MOE	GQ04013_C17	BT118997	0.0262312	0.915128	0.00429097	AT4G34590	0.000000000001	G-box binding factor 6	UG|Pta.12363|gb|DR016612	9e-145	Transcribed locus, weakly similar to XP_001773106.1 predicted protein [Physcomitrella patens subsp. patens]
MOE	GQ04013_G17	BT119014	0.0199726	0.855862	0.00461298	AT1G75290	6e-99	NAD(P)-binding Rossmann-fold superfamily protein	UG|Pta.376|gb|AF242490	3e-113	Phenylcoumaran benzylic ether reductase (DDCBER1)
MOE	GQ04102_J17	BT119193	0.0495227	0.936087	0.00354067	AT2G15790	1e-177	peptidyl-prolyl cis-trans isomerase / cyclophilin-40 (CYP40) / rotamase	UG|Pta.17785|gb|DT637384	5e-128	Transcribed locus, moderately similar to XP_002306460.1 predicted protein [Populus trichocarpa]
MOE	GQ04103_G11	EX441604	0.0276662	0.915128	0.00422806	AT3G13870	1e-24	Root hair defective 3 GTP-binding protein (RHD3)	UG|Pta.220|gb|CX712648	5e-75	Transcribed locus, weakly similar to NP_188003.1 Root hair defective 3 GTP-binding protein RHD3 [Arabidopsis thaliana]
MOE	GQ04106_E11	BT119482	0.0145252	0.851677	0.00498933	AT5G12190	1e-72	RNA-binding (RRM/RBD/RNP motifs) family protein	UG|Pta.16579|gb|CF472380	8e-99	Transcribed locus, moderately similar to NP_196780.1 pre-mRNA branch site protein p14 [Arabidopsis thaliana]
MOE	GQ04106_P02	BT119543	0.0296373	0.915128	0.00414678	AT3G51730	1e-42	saposin B domain-containing protein	UG|Pta.12321|gb|DR388007	1e-165	Transcribed locus, weakly similar to NP_001042117.2 Os01g0166700 [Oryza sativa Japonica Group]
MOE	GQ04107_D16	BT119560	0.0226081	0.885738	0.00446654	AT2G44745	2e-46	WRKY family transcription factor	UG|Pta.23061|gb|DT632609	1e-29	Transcribed locus, moderately similar to XP_002972266.1 hypothetical protein SELMODRAFT_29247 [Selaginella moellendorffii]
MOE	GQ04107_D16	BT119560	0.0371563	0.925276	0.00387981	AT2G44745	2e-46	WRKY family transcription factor	UG|Pta.23061|gb|DT632609	1e-29	Transcribed locus, moderately similar to XP_002972266.1 hypothetical protein SELMODRAFT_29247 [Selaginella moellendorffii]
MOE	GQ04107_I15	BT119587	0.0146749	0.851677	0.00497721	AT2G28660	5e-24	Chloroplast-targeted copper chaperone protein	UG|Pta.14608|gb|CO369564	4e-91	Transcribed locus, weakly similar to XP_002463632.1 hypothetical protein SORBIDRAFT_01g003340 [Sorghum bicolor]
MOE	GQ04108_K10	BT119677	0.019168	0.855862	0.00466156	AT4G37970	4e-75	cinnamyl alcohol dehydrogenase 6	UG|Pta.1458|gb|DR015604	2e-142	Transcribed locus, weakly similar to XP_002300211.1 cinnamyl alcohol dehydrogenase-like protein [Populus trichocarpa]
MOE	GQ04109_H22	BT119743	0.0399739	0.925276	0.00379351	AT1G71190	3e-94	senescence associated gene 18	UG|Pta.6767|gb|DT627888	4e-90	Transcribed locus, moderately similar to NP_177275.1 senescence associated protein 18 [Arabidopsis thaliana]
MOE	GQ04109_P04	BT119779	0.0160524	0.851677	0.00487117	AT1G61150	5e-133	LisH and RanBPM domains containing protein	UG|Pta.3695|gb|CO161275	2e-177	Transcribed locus, moderately similar to NP_001077750.1 LisH and RanBPM domain-containing protein [Arabidopsis thaliana]
MOE	GQ04110_C03	BT119793	0.0498539	0.936087	0.0035328	AT2G28470	0	beta-galactosidase 8	UG|Pta.5679|gb|DR093529	5e-171	Transcribed locus, weakly similar to NP_001189624.1 beta-galactosidase 8 [Arabidopsis thaliana]
MOE	GQ04111_M21	BT119887	0.0204366	0.855862	0.00458584	AT3G48080	5e-43	alpha/beta-Hydrolases superfamily protein	UG|Pta.3997|gb|DT632254	2e-123	Transcribed locus, weakly similar to NP_190811.1 protein PHYTOALEXIN DEFICIENT 4 [Arabidopsis thaliana]
MOE	GQ04112_C19	BT119905	0.000774461	0.579231	0.00846019	AT4G38400	6e-71	expansin-like A2	UG|Pta.15461|gb|DR181270	8e-152	Transcribed locus, weakly similar to XP_002305545.1 hypothetical protein POPTRDRAFT_713415 [Populus trichocarpa]
RW	GQ0014_M07	CK443007	0.0499184	0.873604	0.00348554	AT1G11190	8e-82	bifunctional nuclease i	UG|Pta.1464|gb|DR071777	1e-128	Transcribed locus, weakly similar to NP_176996.1 endonuclease 2 [Arabidopsis thaliana]
RW	GQ0023_E23	CK440030	0.00506714	0.75834	0.00615408	AT2G32800	1e-67	protein kinase family protein	UG|Pta.15409|gb|DT624399	3e-143	Transcribed locus, weakly similar to XP_002437943.1 hypothetical protein SORBIDRAFT_10g005275 [Sorghum bicolor]
RW	GQ0025_O04	BT100568	0.0170698	0.83859	0.00473641	AT4G17030	1e-76	expansin-like B1	UG|Pta.17701|gb|CO161250	2e-137	Transcribed locus, weakly similar to XP_002269095.1 PREDICTED: hypothetical protein [Vitis vinifera]
RW	GQ0026_F07	BT100578	0.0478337	0.873604	0.00353524	AT4G24660	5e-28	homeobox protein 22	UG|Pta.19176|gb|CO413739	4e-101	Transcribed locus, moderately similar to XP_001773676.1 predicted protein [Physcomitrella patens subsp. patens]
RW	GQ0031_E09	BT100604	0.010801	0.75834	0.00527039	AT2G36870	2e-99	xyloglucan endotransglucosylase/hydrolase 32	UG|Pta.5279|gb|DR182225	6e-147	Transcribed locus, weakly similar to XP_002313534.1 predicted protein [Populus trichocarpa]
RW	GQ0035_B07	BT100648	0.0140571	0.799131	0.00496293	AT5G33370	6e-114	GDSL-like Lipase/Acylhydrolase superfamily protein	UG|Pta.1173|gb|DT638211	1e-106	Transcribed locus, weakly similar to NP_001078631.1 GDSL esterase/lipase [Arabidopsis thaliana]
RW	GQ0041_C08	BT100734	0.0473739	0.873604	0.00354649	AT5G54160	5e-102	O-methyltransferase 1	UG|Pta.11336|gb|DN464246	4e-168	Transcribed locus, weakly similar to XP_002317838.1 caffeic acid 3-O-methyltransferase [Populus trichocarpa]
RW	GQ0043_B02	BT100769	0.0429813	0.873604	0.00365986				UG|Pta.910|gb|DR163205	5e-150	Transcribed locus, weakly similar to NP_190966.1 bifunctional inhibitor/lipid-transfer protein/seed storage 2S albumin-like protein [Arabidopsis thaliana]
RW	GQ0045_A14	GE474051	0.0297085	0.873604	0.00409028	AT5G41880	5e-129	DNA primases@DNA primases
RW	GQ0046_G08	BT100818	0.0225838	0.873604	0.00440995	AT5G54240	1e-95	Protein of unknown function (DUF1223)	UG|Pta.4368|gb|DR684403	5e-147	Transcribed locus, weakly similar to XP_002969957.1 hypothetical protein SELMODRAFT_67460 [Selaginella moellendorffii]
RW	GQ0046_L24	BT100833	0.0485721	0.873604	0.0035174	AT4G34420	2e-77	P-loop containing nucleoside triphosphate hydrolases superfamily protein	UG|Pta.5828|gb|DT628608	3e-144	Transcribed locus, weakly similar to XP_001756587.1 predicted protein [Physcomitrella patens subsp. patens]
RW	GQ0047_C21	BT100848	0.00796655	0.75834	0.00562568	AT4G30260	2e-82	Integral membrane Yip1 family protein	UG|Pta.9192|gb|DN460176	6e-130	Transcribed locus, moderately similar to NP_567843.1 Yip1 integral membrane domain-containing protein [Arabidopsis thaliana]
RW	GQ0047_F23	BT100855	0.00615781	0.75834	0.00592639	AT1G01110	4e-38	IQ-domain 18	UG|Pta.8645|gb|DT636244	2e-157	Transcribed locus, weakly similar to XP_002964658.1 hypothetical protein SELMODRAFT_438938 [Selaginella moellendorffii]
RW	GQ0049_H12	BT100894	0.00159379	0.633383	0.00750609	AT1G77380	7e-127	amino acid permease 3	UG|Pta.19607|gb|CX646859	1e-115	Transcribed locus, weakly similar to XP_002285878.1 PREDICTED: hypothetical protein isoform 1 [Vitis vinifera]
RW	GQ0065_M22	BT101051	0.01137	0.75834	0.00521047	AT3G22400	2e-113	PLAT/LH2 domain-containing lipoxygenase family protein	UG|Pta.4434|gb|CO360984	2e-143	Transcribed locus, weakly similar to NP_175900.1 lipoxygenase 1 [Arabidopsis thaliana]
RW	GQ0065_O06	BT101053	0.0477908	0.873604	0.00353629	AT3G22400	2e-152	PLAT/LH2 domain-containing lipoxygenase family protein	UG|Pta.2196|gb|CO176400	2e-130	Transcribed locus, weakly similar to NP_001050995.2 Os03g0700700 [Oryza sativa Japonica Group]
RW	GQ0068_H12	BT101131	0.00946082	0.75834	0.00542501	AT2G04780	1e-31	FASCICLIN-like arabinoogalactan 7	UG|Pta.16597|gb|CO364569	6e-92	Transcribed locus, weakly similar to NP_001147595.1 LOC100281204 [Zea mays]
RW	GQ0068_K02	BT101136	0.0171793	0.83859	0.00472895	AT3G11130	7e-77	Clathrin, heavy chain	UG|Pta.927|gb|CO364350	3e-66	Transcribed locus, strongly similar to XP_002269905.1 PREDICTED: hypothetical protein [Vitis vinifera]
RW	GQ0069_A11	BT101147	0.0435604	0.873604	0.00364427				UG|Pta.13225|gb|BE496323	1e-36	Transcribed locus
RW	GQ0072_B14	BT101192	0.0479672	0.873604	0.00353199	AT5G40020	2e-80	Pathogenesis-related thaumatin superfamily protein	UG|Pta.11278|gb|DR059465	7e-160	Transcribed locus, weakly similar to NP_198818.1 pathogenesis-related thaumatin-like protein [Arabidopsis thaliana]
RW	GQ0074_A20	BT101223	0.0192185	0.873473	0.00459812	AT2G02990	3e-69	ribonuclease 1	UG|Pta.19778|gb|DR117606	2e-133	Transcribed locus, weakly similar to NP_563941.1 ribonuclease T2 [Arabidopsis thaliana]
RW	GQ0082_A12	BT101248	0.0153536	0.828979	0.00486001	AT1G12580	1e-89	phosphoenolpyruvate carboxylase-related kinase 1	UG|Pta.15829|gb|DN448020	4e-43	Transcribed locus, moderately similar to NP_001190950.1 calcium-dependent protein kinase 26 [Arabidopsis thaliana]
RW	GQ0082_F08	BT101254	0.0414095	0.873604	0.00370327	AT1G22640	2e-82	myb domain protein 3	UG|Pta.6048|gb|FJ469924	5e-154	R2R3-MYB transcription factor MYB5
RW	GQ01301_O19	BT101337	0.045966	0.873604	0.00358164	AT5G11280	5e-83	unknown protein@ BEST Arabidopsis thaliana protein match is: unknown protein (TAIR:AT1G80200.1)@ Has 30201 Blast hits to 17322 proteins in 780 species: Archae - 12@ Bacteria - 1396@ Metazoa - 17338@ Fungi - 3422@ Plants - 5037@ Viruses - 0@ Other Eukaryotes - 2996 (source: NCBI BLink).	UG|Pta.3216|gb|DT638987	1e-134	Transcribed locus, moderately similar to XP_002309613.1 predicted protein [Populus trichocarpa]
RW	GQ01306_P15	BT101543	0.0484599	0.873604	0.00352009
RW	GQ01313_F04	BT101790	0.034818	0.873604	0.00258934				UG|Pta.21737|gb|DR095129	2e-41	Transcribed locus, moderately similar to NP_001061018.1 Os08g0155000 [Oryza sativa Japonica Group]
RW	GQ0132_C03	BT101869	0.0163213	0.828979	0.00478871	AT3G48930	6e-82	Nucleic acid-binding, OB-fold-like protein	UG|Pta.408|gb|CX712496	2e-121	Transcribed locus, strongly similar to NP_190462.1 40S ribosomal protein S11-1 [Arabidopsis thaliana]
RW	GQ0133_K12	BT101933	0.0400445	0.873604	0.00374233	AT4G33860	4e-161	Glycosyl hydrolase family 10 protein	UG|Pta.20659|gb|DR014476	2e-60	Transcribed locus, weakly similar to XP_002301133.1 predicted protein [Populus trichocarpa]
RW	GQ0161_P09	GT739820	0.00571619	0.75834	0.0060133	AT4G23500	5e-86	Pectin lyase-like superfamily protein	UG|Pta.1724|gb|DR092456	1e-134	Transcribed locus, moderately similar to XP_002437680.1 hypothetical protein SORBIDRAFT_10g000660 [Sorghum bicolor]
RW	GQ0166_A11	BT102085	0.0240544	0.873604	0.0043364	AT5G19530	8e-167	S-adenosyl-L-methionine-dependent methyltransferases superfamily protein	UG|Pta.8644|gb|DT624375	0	Transcribed locus, moderately similar to NP_001046395.1 Os02g0237100 [Oryza sativa Japonica Group]
RW	GQ0166_E14	BT102096	0.041007	0.873604	0.00371465	AT5G25610	2e-60	BURP domain-containing protein	UG|Pta.12218|gb|CO413176	6e-129	Transcribed locus, weakly similar to NP_001132751.1 hypothetical protein LOC100194238 [Zea mays]
RW	GQ0166_J08	BT102109	0.0162362	0.828979	0.00479481	AT2G24570	2e-43	WRKY DNA-binding protein 17	UG|Pta.7290|gb|DR019870	4e-141	Transcribed locus, weakly similar to XP_002970246.1 hypothetical protein SELMODRAFT_147026 [Selaginella moellendorffii]
RW	GQ0166_N07	DV981222	0.0031596	0.75834	0.00670596	AT2G36910	7e-144	ATP binding cassette subfamily B1	UG|Pta.34272|gb|DR080341	1e-97	Transcribed locus, weakly similar to XP_001631653.1 predicted protein [Nematostella vectensis]
RW	GQ0166_N07	DV981222	0.0124546	0.75834	0.00510415	AT2G36910	7e-144	ATP binding cassette subfamily B1	UG|Pta.34272|gb|DR080341	1e-97	Transcribed locus, weakly similar to XP_001631653.1 predicted protein [Nematostella vectensis]
RW	GQ0167_O21	BT102176	0.0191357	0.873473	0.00460316	AT2G27820	0	prephenate dehydratase 1	UG|Pta.6819|gb|DR117827	1e-134	Transcribed locus, moderately similar to NP_563809.1 arogenate dehydratase 6 [Arabidopsis thaliana]
RW	GQ0168_K17	BT102208	0.0442701	0.873604	0.00362544	AT5G59550	2e-36	zinc finger (C3HC4-type RING finger) family protein	UG|Pta.5238|gb|DT625908	8e-69	Transcribed locus, weakly similar to XP_002990229.1 hypothetical protein SELMODRAFT_18755 [Selaginella moellendorffii]
RW	GQ0168_L11	CO481083	0.00461703	0.75834	0.00626274	AT5G66570	4e-154	PS II oxygen-evolving complex 1	UG|Pta.5518|gb|DR016852	2e-161	Transcribed locus, moderately similar to NP_190651.1 oxygen-evolving enhancer protein 1-2 [Arabidopsis thaliana]
RW	GQ0171_B17	BT102227	0.0382304	0.873604	0.00379635	AT5G05280	2e-33	RING/U-box superfamily protein	UG|Pta.20124|gb|DR684457	6e-71	Transcribed locus, weakly similar to XP_002319337.1 predicted protein [Populus trichocarpa]
RW	GQ0174_O15	BT102289	0.0113586	0.75834	0.00521164	AT1G07290	8e-93	golgi nucleotide sugar transporter 2	UG|Pta.20699|gb|DR015274	4e-127	Transcribed locus, moderately similar to NP_565357.1 GDP-mannose transporter [Arabidopsis thaliana]
RW	GQ0176_G23	DV979860	0.00737066	0.75834	0.00571645	AT3G45310	2e-118	Cysteine proteinases superfamily protein	UG|Pta.11054|gb|DR684249	4e-73	Transcribed locus, moderately similar to NP_566880.1 thiol protease aleurain-like protein [Arabidopsis thaliana]
RW	GQ0177_D02	BT102304	0.0322418	0.873604	0.0039949
RW	GQ0178_O05	GT739936	0.0240171	0.873604	0.00433821	AT3G25770	2e-73	allene oxide cyclase 2	UG|Pta.6306|gb|DR021636	3e-93	Transcribed locus, strongly similar to NP_033022.1 ras-related protein Rab-1A [Mus musculus]
RW	GQ0194_J24	CO482045	0.0156841	0.828979	0.00483516	AT3G28345	8e-100	ABC transporter family protein	UG|Pta.34272|gb|DR080341	5e-89	Transcribed locus, weakly similar to XP_001631653.1 predicted protein [Nematostella vectensis]
RW	GQ0195_G17	BT102493	0.00662505	0.75834	0.00584098	AT5G61430	1e-90	NAC domain containing protein 100	UG|Pta.23890|gb|DT638383	3e-146	Transcribed locus, moderately similar to XP_002282655.1 PREDICTED: hypothetical protein [Vitis vinifera]
RW	GQ0195_N02	BT102514	0.000306318	0.352244	0.00943709	AT3G17390	0	S-adenosylmethionine synthetase family protein	UG|Pta.11623|gb|DR160342	0	Transcribed locus, strongly similar to NP_188365.1 S-adenosylmethionine synthase 4 [Arabidopsis thaliana]
RW	GQ0196_H05	BT102555	0.0242718	0.873604	0.00432591	AT1G31830	8e-153	Amino acid permease family protein	UG|Pta.20583|gb|DR011447	1e-78	Transcribed locus, moderately similar to XP_002304384.1 neutral amino acid transport protein [Populus trichocarpa]
RW	GQ0197_O05	BT102608	1.35152e-05	0.042508	0.0131014	AT4G38400	1e-82	expansin-like A2	UG|Pta.15638|gb|DR110396	6e-158	Transcribed locus, weakly similar to XP_002281851.1 PREDICTED: hypothetical protein [Vitis vinifera]
RW	GQ0198_P22	BT102650	0.0423064	0.873604	0.0036783	AT5G07050	9e-144	nodulin MtN21 /EamA-like transporter family protein	UG|Pta.19281|gb|CV032789	2e-97	Transcribed locus, weakly similar to NP_001055921.1 Os05g0493800 [Oryza sativa Japonica Group]
RW	GQ0201_G16	BT102835	0.0205508	0.873604	0.00451995	AT4G12040	3e-32	A20/AN1-like zinc finger family protein	UG|Pta.332|gb|DN462459	6e-163	Transcribed locus, weakly similar to XP_002304765.1 predicted protein [Populus trichocarpa]
RW	GQ02011_M20	BT102709	0.0428758	0.873604	0.00238342	AT2G45220	1e-149	Plant invertase/pectin methylesterase inhibitor superfamily	UG|Pta.20810|gb|DR094467	1e-143	Transcribed locus, moderately similar to NP_001042866.1 Os01g0312500 [Oryza sativa Japonica Group]
RW	GQ02013_J14	BT102745	0.00447223	0.75834	0.00629997	AT3G18760	2e-37	Translation elongation factor EF1B/ribosomal protein S6 family protein	UG|Pta.13842|gb|DR078359	3e-116	Transcribed locus, weakly similar to NP_001042425.1 Os01g0220300 [Oryza sativa Japonica Group]
RW	GQ02014_L23	BT102770	0.0485611	0.873604	0.00351766	AT3G02210	2e-140	COBRA-like protein 1 precursor	UG|Pta.16993|gb|DR091472	0	Transcribed locus, weakly similar to NP_001060219.2 Os07g0604300 [Oryza sativa Japonica Group]
RW	GQ02016_M09	BT102810	0.0276445	0.873604	0.00417422	AT1G33440	1e-130	Major facilitator superfamily protein	UG|Pta.18678|gb|DR167147	1e-68	Transcribed locus, weakly similar to NP_176183.1 putative peptide/nitrate transporter [Arabidopsis thaliana]
RW	GQ0203_K04	GE481241	0.0326063	0.873604	0.00265469	AT5G50210	6e-58	quinolinate synthase	UG|Pta.16852|gb|CX650760	1e-90	Transcribed locus, weakly similar to XP_002276849.1 PREDICTED: hypothetical protein [Vitis vinifera]
RW	GQ0203_N07	BT102950	0.0439168	0.873604	0.00363478	AT4G02680	4e-144	ETO1-like 1	UG|Pta.14334|gb|CO170359	3e-155	Transcribed locus, moderately similar to NP_192177.1 ETO1-like protein 1 [Arabidopsis thaliana]
RW	GQ0203_O10	BT102953	0.000274732	0.352244	0.00956464	AT4G22880	1e-142	leucoanthocyanidin dioxygenase	UG|Pta.3029|gb|DR093233	5e-171	Transcribed locus, weakly similar to NP_194019.1 leucoanthocyanidin dioxygenase [Arabidopsis thaliana]
RW	GQ0204_C22	BT102965	0.0322467	0.873604	0.00399472	AT5G60390	0	GTP binding Elongation factor Tu family protein	UG|Pta.5398|gb|CO164639	2e-150	Transcribed locus, strongly similar to NP_200847.1 Elongation factor 1-alpha [Arabidopsis thaliana]
RW	GQ0204_D05	BT102968	0.0323489	0.873604	0.00399103	AT1G20990	7e-51	Cysteine/Histidine-rich C1 domain family protein	UG|Pta.15762|gb|DR098800	1e-143	Transcribed locus, weakly similar to NP_173523.1 DC1 domain-containing protein [Arabidopsis thaliana]
RW	GQ0204_E15	BT102973	0.022695	0.873604	0.00440423	AT3G17390	0	S-adenosylmethionine synthetase family protein	UG|Pta.12023|gb|CV138750	0	Transcribed locus, strongly similar to NP_181225.1 S-adenosylmethionine synthase 3 [Arabidopsis thaliana]
RW	GQ0204_N01	BT103009	0.0421289	0.873604	0.0036832	AT2G36690	8e-118	2-oxoglutarate (2OG) and Fe(II)-dependent oxygenase superfamily protein	UG|Pta.17114|gb|CO163247	7e-178	Transcribed locus, weakly similar to NP_181207.2 2-oxoglutarate (2OG) and Fe(II)-dependent oxygenase-like protein [Arabidopsis thaliana]
RW	GQ0205_P06	BT103064	0.00663224	0.75834	0.00583972	AT3G02200	9e-166	Proteasome component (PCI) domain protein	UG|Pta.12454|gb|DR024090	7e-159	Transcribed locus, moderately similar to XP_002987253.1 hypothetical protein SELMODRAFT_125468 [Selaginella moellendorffii]
RW	GQ0205_P06	BT103064	0.0481661	0.873604	0.00352717	AT3G02200	9e-166	Proteasome component (PCI) domain protein	UG|Pta.12454|gb|DR024090	7e-159	Transcribed locus, moderately similar to XP_002987253.1 hypothetical protein SELMODRAFT_125468 [Selaginella moellendorffii]
RW	GQ0206_H07	BT103091	0.0224816	0.873604	0.00441524	AT4G22880	5e-148	leucoanthocyanidin dioxygenase	UG|Pta.3029|gb|DR093233	2e-178	Transcribed locus, weakly similar to NP_194019.1 leucoanthocyanidin dioxygenase [Arabidopsis thaliana]
RW	GQ0207_I23	CO484093	0.029127	0.873604	0.00411332	AT5G07990	3e-53	Cytochrome P450 superfamily protein	UG|Pta.8382|gb|AY779539	0	Cytochrome P450 CYPC
RW	GQ0208_C02	BT103192	0.00926125	0.75834	0.00544989	AT3G63250	3e-169	homocysteine methyltransferase 2	UG|Pta.5781|gb|DR052076	4e-20	Transcribed locus, moderately similar to NP_189219.1 homocysteine S-methyltransferase 1 [Arabidopsis thaliana]
RW	GQ0209_O21	BT103253	0.018861	0.873473	0.00462002	AT4G37530	2e-81	Peroxidase superfamily protein	UG|Pta.13221|gb|DR021541	5e-153	Transcribed locus, weakly similar to NP_195469.1 peroxidase 51 [Arabidopsis thaliana]
RW	GQ0221_I24	GE482240	0.00720559	0.75834	0.0057429	AT1G33120	2e-69	Ribosomal protein L6 family	UG|Pta.11188|gb|DR015087	5e-87	Transcribed locus, moderately similar to XP_002437682.1 hypothetical protein SORBIDRAFT_10g000700 [Sorghum bicolor]
RW	GQ02510_L12	BT103359	0.000447975	0.352244	0.00899171	AT5G27720	2e-54	Small nuclear ribonucleoprotein family protein	UG|Pta.12220|gb|DN459225	9e-124	Transcribed locus, strongly similar to XP_002903268.1 U6 snRNA-associated Sm-like protein LSm4, putative [Phytophthora infestans T30-4]
RW	GQ027120_D12	GT740124	0.0460969	0.873604	0.00357833	AT5G57015	1e-101	casein kinase I-like 12	UG|Pta.11996|gb|DR094588	2e-162	Transcribed locus, moderately similar to XP_001784922.1 predicted protein [Physcomitrella patens subsp. patens]
RW	GQ02803_L21	BT103891	0.0318439	0.873604	0.00400937	AT5G50810	9e-24	translocase inner membrane subunit 8	UG|Pta.6928|gb|BG040497	2e-63	Transcribed locus, moderately similar to XP_001754051.1 predicted protein [Physcomitrella patens subsp. patens]
RW	GQ02803_N10	BT103897	0.0264764	0.873604	0.00422455	AT4G01130	8e-26	GDSL-like Lipase/Acylhydrolase superfamily protein	UG|Pta.1899|gb|DR117705	3e-54	Transcribed locus, weakly similar to NP_192022.1 GDSL esterase/lipase [Arabidopsis thaliana]
RW	GQ02805_F07	BT104009	0.0376244	0.873604	0.00381497	AT5G08160	0	serine/threonine protein kinase 3	UG|Pta.5498|gb|DT630959	6e-166	Transcribed locus, moderately similar to NP_196433.1 serine/threonine protein kinase 3 [Arabidopsis thaliana]
RW	GQ02806_K15	BT104116	0.0380713	0.873604	0.00380121	AT3G57300	3e-110	INO80 ortholog	UG|Pta.20148|gb|DR016407	1e-102	Transcribed locus
RW	GQ02808_J13	EX315092	0.00142058	0.633383	0.00764067
RW	GQ02809_J23	BT104367	0.0350069	0.873604	0.003899	AT5G41340	4e-77	ubiquitin conjugating enzyme 4	UG|Pta.17517|gb|DT624661	5e-153	Transcribed locus, moderately similar to NP_001064719.1 Os10g0447100 [Oryza sativa Japonica Group]
RW	GQ02810_J22	BT104458	0.0059197	0.75834	0.00597244	AT2G40780	1e-39	Nucleic acid-binding, OB-fold-like protein	UG|Pta.9338|gb|DN633353	5e-125	Transcribed locus, weakly similar to XP_002276446.1 PREDICTED: similar to RNA binding / translation initiation factor [Vitis vinifera]
RW	GQ02810_J22	BT104458	0.0140333	0.799131	0.00496491	AT2G40780	1e-39	Nucleic acid-binding, OB-fold-like protein	UG|Pta.9338|gb|DN633353	5e-125	Transcribed locus, weakly similar to XP_002276446.1 PREDICTED: similar to RNA binding / translation initiation factor [Vitis vinifera]
RW	GQ02810_J22	BT104458	0.0191838	0.873473	0.00460023	AT2G40780	1e-39	Nucleic acid-binding, OB-fold-like protein	UG|Pta.9338|gb|DN633353	5e-125	Transcribed locus, weakly similar to XP_002276446.1 PREDICTED: similar to RNA binding / translation initiation factor [Vitis vinifera]
RW	GQ02812_E23	BT104596	0.00761534	0.75834	0.00567832	AT2G43670	1e-25	Carbohydrate-binding X8 domain superfamily protein	UG|Pta.14622|gb|CO367140	4e-93	Transcribed locus, weakly similar to XP_002446660.1 hypothetical protein SORBIDRAFT_06g020000 [Sorghum bicolor]
RW	GQ02813_D01	BT104663	3.05689e-07	0.00192291	0.0175685	AT3G14230	0.0000000000009	related to AP2 2	UG|Pta.11090|gb|CO165285	6e-98	Transcribed locus, moderately similar to XP_002978795.1 hypothetical protein SELMODRAFT_19890 [Selaginella moellendorffii]
RW	GQ02813_D01	BT104663	0.000138361	0.290117	0.010369	AT3G14230	0.0000000000009	related to AP2 2	UG|Pta.11090|gb|CO165285	6e-98	Transcribed locus, moderately similar to XP_002978795.1 hypothetical protein SELMODRAFT_19890 [Selaginella moellendorffii]
RW	GQ02813_D01	BT104663	0.00098307	0.618392	0.00807144	AT3G14230	0.0000000000009	related to AP2 2	UG|Pta.11090|gb|CO165285	6e-98	Transcribed locus, moderately similar to XP_002978795.1 hypothetical protein SELMODRAFT_19890 [Selaginella moellendorffii]
RW	GQ02813_I17	BT104689	0.0405083	0.873604	0.00372891	AT5G19730	7e-99	Pectin lyase-like superfamily protein	UG|Pta.17409|gb|CF670105	2e-70	Transcribed locus, weakly similar to NP_001167796.1 hypothetical protein LOC100381490 [Zea mays]
RW	GQ02815_A04	BT104785	0.0382646	0.873604	0.00379531	AT5G42310	1e-157	Pentatricopeptide repeat (PPR-like) superfamily protein	UG|Pta.19834|gb|DT631439	2e-32	Transcribed locus, weakly similar to XP_002331139.1 predicted protein [Populus trichocarpa]
RW	GQ02816_A06	BT104865	0.043836	0.873604	0.00236164	AT5G60920	2e-79	COBRA-like extracellular glycosyl-phosphatidyl inositol-anchored protein family	UG|Pta.507|gb|DR163782	6e-126	Transcribed locus, moderately similar to NP_001105970.1 brittle stalk-2-like protein 6 [Zea mays]
RW	GQ02817_D02	BT104971	0.00366023	0.75834	0.00653407	AT2G38620	2e-164	cyclin-dependent kinase B1@2	UG|Pta.8018|gb|DT634167	3e-164	Transcribed locus, moderately similar to NP_001045084.1 Os01g0897000 [Oryza sativa (japonica cultivar-group)]
RW	GQ02817_N11	BT105034	0.0120818	0.75834	0.00513961	AT3G10080	3e-68	RmlC-like cupins superfamily protein	UG|Pta.3992|gb|CO367449	3e-157	Transcribed locus, weakly similar to XP_002315439.1 predicted protein [Populus trichocarpa]
RW	GQ02818_B23	BT105055	0.0263508	0.873604	0.00423009
RW	GQ02818_I15	EX322265	0.015905	0.828979	0.00481885	AT5G01990	6e-80	Auxin efflux carrier family protein	UG|Pta.8211|gb|DT631316	3e-44	Transcribed locus, weakly similar to NP_565011.1 auxin efflux carrier-like protein [Arabidopsis thaliana]
RW	GQ02821_C23	BT105346	0.0498222	0.873604	0.00348779	AT2G40360	1e-98	Transducin/WD40 repeat-like superfamily protein	UG|Pta.22350|gb|DR683868	0.00000000000006	Transcribed locus, weakly similar to NP_001059502.1 Os07g0435400 [Oryza sativa Japonica Group]
RW	GQ02823_I06	BT105507	0.00475461	0.75834	0.00622844	AT3G01180	0	starch synthase 2	UG|Pta.12303|gb|CF392074	4e-142	Transcribed locus, moderately similar to NP_186767.1 starch synthase 2 [Arabidopsis thaliana]
RW	GQ02826_N02	BT105709	0.00295022	0.75834	0.0067861	AT1G18580	0	galacturonosyltransferase 11	UG|Pta.9503|gb|CO364079	0	Transcribed locus, moderately similar to XP_002986778.1 Glycosyltransferase, CAZy family GT8 [Selaginella moellendorffii]
RW	GQ02829_F04	BT105847	0.0353064	0.873604	0.00388907	AT4G23500	2e-71	Pectin lyase-like superfamily protein	UG|Pta.1724|gb|DR092456	4e-135	Transcribed locus, moderately similar to XP_002437680.1 hypothetical protein SORBIDRAFT_10g000660 [Sorghum bicolor]
RW	GQ02829_F04	BT105847	0.0422365	0.873604	0.00368023	AT4G23500	2e-71	Pectin lyase-like superfamily protein	UG|Pta.1724|gb|DR092456	4e-135	Transcribed locus, moderately similar to XP_002437680.1 hypothetical protein SORBIDRAFT_10g000660 [Sorghum bicolor]
RW	GQ02829_I09	BT105866	0.0452788	0.873604	0.00359919	AT4G19420	6e-146	Pectinacetylesterase family protein	UG|Pta.18110|gb|CO159435	2e-143	Transcribed locus, weakly similar to NP_001047850.1 Os02g0702400 [Oryza sativa Japonica Group]
RW	GQ02830_G03	BT105946	0.043273	0.873604	0.00365198	AT2G24130	1e-57	Leucine-rich receptor-like protein kinase family protein	UG|Pta.14403|gb|DR096167	6e-92	Transcribed locus, weakly similar to NP_001046292.2 Os02g0215900 [Oryza sativa Japonica Group]
RW	GQ02901_M09	BT106034	0.0360892	0.873604	0.00386352	AT2G26730	1e-124	Leucine-rich repeat protein kinase family protein	UG|Pta.4734|gb|DR693972	2e-167	Transcribed locus, weakly similar to XP_002276147.1 PREDICTED: hypothetical protein [Vitis vinifera]
RW	GQ02902_K11	BT106082	0.0234756	0.873604	0.0029846	AT3G58120	1e-55	Basic-leucine zipper (bZIP) transcription factor family protein	UG|Pta.13759|gb|DT636412	3e-104	Transcribed locus, weakly similar to XP_001755158.1 predicted protein [Physcomitrella patens subsp. patens]
RW	GQ02902_M04	BT106091	0.0388103	0.873604	0.00377881	AT1G77280	4e-137	Protein kinase protein with adenine nucleotide alpha hydrolases-like domain	UG|Pta.21964|gb|DR178511	2e-109	Transcribed locus, weakly similar to NP_001049518.1 Os03g0241600 [Oryza sativa Japonica Group]
RW	GQ02903_G15	BT106122	0.0414131	0.873604	0.00370317	AT5G27380	0	glutathione synthetase 2	UG|Pta.3241|gb|DR081060	8e-126	Transcribed locus, weakly similar to NP_001066523.2 Os12g0263000 [Oryza sativa Japonica Group]
RW	GQ02903_G15	BT106122	0.0290903	0.873604	0.00411479	AT5G27380	0	glutathione synthetase 2	UG|Pta.3241|gb|DR081060	8e-126	Transcribed locus, weakly similar to NP_001066523.2 Os12g0263000 [Oryza sativa Japonica Group]
RW	GQ02903_G15	BT106122	0.0296754	0.873604	0.00409158	AT5G27380	0	glutathione synthetase 2	UG|Pta.3241|gb|DR081060	8e-126	Transcribed locus, weakly similar to NP_001066523.2 Os12g0263000 [Oryza sativa Japonica Group]
RW	GQ02903_I19	BT106130	0.0233159	0.873604	0.00437276				UG|Pta.6663|gb|CO364036	2e-101	Transcribed locus, weakly similar to NP_001066480.1 Os12g0242100 [Oryza sativa Japonica Group]
RW	GQ02903_I19	BT106130	0.0251413	0.873604	0.00428487				UG|Pta.6663|gb|CO364036	2e-101	Transcribed locus, weakly similar to NP_001066480.1 Os12g0242100 [Oryza sativa Japonica Group]
RW	GQ02904_G11	BT106173	0.0362972	0.873604	0.00385682	AT5G13420	6e-147	Aldolase-type TIM barrel family protein	UG|Pta.5883|gb|CO364014	3e-155	Transcribed locus, moderately similar to NP_196846.1 transaldolase [Arabidopsis thaliana]
RW	GQ02904_G11	BT106173	0.0215585	0.873604	0.00446413	AT5G13420	6e-147	Aldolase-type TIM barrel family protein	UG|Pta.5883|gb|CO364014	3e-155	Transcribed locus, moderately similar to NP_196846.1 transaldolase [Arabidopsis thaliana]
RW	GQ02904_H03	BT106176	0.0263939	0.873604	0.00422819	AT3G21420	5e-125	2-oxoglutarate (2OG) and Fe(II)-dependent oxygenase superfamily protein	UG|Pta.5833|gb|DR386603	4e-68	Transcribed locus, weakly similar to XP_002272119.1 PREDICTED: hypothetical protein [Vitis vinifera]
RW	GQ02904_J10	BT106185	0.0349315	0.873604	0.00390151	AT5G53460	2e-36	NADH-dependent glutamate synthase 1	UG|Pta.11290|gb|DR015636	2e-98	Transcribed locus, moderately similar to NP_200158.2 glutamate synthase 1 [NADH] [Arabidopsis thaliana]
RW	GQ02904_J10	BT106185	0.0369577	0.873604	0.00383581	AT5G53460	2e-36	NADH-dependent glutamate synthase 1	UG|Pta.11290|gb|DR015636	2e-98	Transcribed locus, moderately similar to NP_200158.2 glutamate synthase 1 [NADH] [Arabidopsis thaliana]
RW	GQ02906_C02	BT106261	0.0145585	0.810432	0.00492205	AT2G28760	0	UDP-XYL synthase 6	UG|Pta.11001|gb|DR069574	0	Transcribed locus, strongly similar to NP_190228.1 UDP-XYL synthase 5 [Arabidopsis thaliana]
RW	GQ02906_I13	BT106284	0.00675686	0.75834	0.00581798	AT3G25860	7e-180	2-oxoacid dehydrogenases acyltransferase family protein	UG|Pta.14892|gb|DT625856	3e-141	Transcribed locus, moderately similar to XP_002315946.1 predicted protein [Populus trichocarpa]
RW	GQ02907_C02	BT106315	0.0389113	0.873604	0.00377578	AT5G66330	3e-105	Leucine-rich repeat (LRR) family protein	UG|Pta.5622|gb|DR691361	1e-105	Transcribed locus, weakly similar to NP_201434.1 leucine-rich repeat-containing protein [Arabidopsis thaliana]
RW	GQ02907_H19	BT106328	0.0171973	0.83859	0.00472773	AT2G38080	2e-34	Laccase/Diphenol oxidase family protein	UG|Pta.53|gb|AF132124	3e-48	Laccase (Lac6)
RW	GQ02907_N09	BT106344	0.0174453	0.84414	0.00471103	AT5G42765	1e-50	INVOLVED IN: biological_process unknown@ LOCATED IN: thylakoid, chloroplast thylakoid membrane, chloroplast@ EXPRESSED IN: 22 plant structures@ EXPRESSED DURING: 13 growth stages@ CONTAINS InterPro DOMAIN/s: Twin-arginine translocation pathway, signal sequence (InterPro:IPR006311)@ Has 30201 Blast hits to 17322 proteins in 780 species: Archae - 12@ Bacteria - 1396@ Metazoa - 17338@ Fungi - 3422@ …
RW	GQ02907_N09	BT106344	0.0227501	0.873604	0.0044014	AT5G42765	1e-50	INVOLVED IN: biological_process unknown@ LOCATED IN: thylakoid, chloroplast thylakoid membrane, chloroplast@ EXPRESSED IN: 22 plant structures@ EXPRESSED DURING: 13 growth stages@ CONTAINS InterPro DOMAIN/s: Twin-arginine translocation pathway, signal sequence (InterPro:IPR006311)@ Has 30201 Blast hits to 17322 proteins in 780 species: Archae - 12@ Bacteria - 1396@ Metazoa - 17338@ Fungi - 3422@ …
RW	GQ02907_N09	BT106344	0.0291691	0.873604	0.00411164	AT5G42765	1e-50	INVOLVED IN: biological_process unknown@ LOCATED IN: thylakoid, chloroplast thylakoid membrane, chloroplast@ EXPRESSED IN: 22 plant structures@ EXPRESSED DURING: 13 growth stages@ CONTAINS InterPro DOMAIN/s: Twin-arginine translocation pathway, signal sequence (InterPro:IPR006311)@ Has 30201 Blast hits to 17322 proteins in 780 species: Archae - 12@ Bacteria - 1396@ Metazoa - 17338@ Fungi - 3422@ …
RW	GQ02908_K15	BT106386	0.0283942	0.873604	0.00414302	AT1G25510	9e-161	Eukaryotic aspartyl protease family protein	UG|Pta.10796|gb|DT625146	2e-153	Transcribed locus, weakly similar to XP_002329620.1 predicted protein [Populus trichocarpa]
RW	GQ02908_O20	BT106398	0.00883638	0.75834	0.00550471	AT4G34050	0.0000000000008	S-adenosyl-L-methionine-dependent methyltransferases superfamily protein	UG|Pta.503|gb|DR163955	3e-148	Transcribed locus, weakly similar to XP_002993296.1 hypothetical protein SELMODRAFT_450883 [Selaginella moellendorffii]
RW	GQ03001_F18	BT106421	0.0474194	0.873604	0.00354538	AT2G35970	1e-36	Late embryogenesis abundant (LEA) hydroxyproline-rich glycoprotein family	UG|Pta.10918|gb|DT626151	1e-82	Transcribed locus, weakly similar to NP_001066211.1 Os12g0159600 [Oryza sativa Japonica Group]
RW	GQ03001_M12	BT106438	0.0125377	0.75834	0.00509639				UG|Pta.6460|gb|CK604170	9e-28	Transcribed locus, weakly similar to XP_002285919.1 PREDICTED: hypothetical protein [Vitis vinifera]
RW	GQ03002_P05	BT106497	0.0294557	0.873604	0.00410024	AT2G26730	1e-176	Leucine-rich repeat protein kinase family protein	UG|Pta.9195|gb|DR051978	0	Transcribed locus, moderately similar to XP_002281635.1 PREDICTED: hypothetical protein [Vitis vinifera]
RW	GQ03005_M24	BT106590	0.0040262	0.75834	0.00642272	AT5G03240	0	polyubiquitin 3	UG|Pta.16265|gb|DR181976	0	Transcribed locus, strongly similar to XP_958803.1 polyubiquitin [Neurospora crassa OR74A]
RW	GQ03008_L07	BT106709	0.0104498	0.75834	0.00530897	AT3G62660	3e-140	galacturonosyltransferase-like 7	UG|Pta.14125|gb|DR078579	8e-106	Transcribed locus, moderately similar to NP_191825.2 putative galacturonosyltransferase-like 7 [Arabidopsis thaliana]
RW	GQ03008_L07	BT106709	0.0387907	0.873604	0.0037794	AT3G62660	3e-140	galacturonosyltransferase-like 7	UG|Pta.14125|gb|DR078579	8e-106	Transcribed locus, moderately similar to NP_191825.2 putative galacturonosyltransferase-like 7 [Arabidopsis thaliana]
RW	GQ03009_H06	BT106733	0.0491543	0.873604	0.00350351				UG|Pta.13597|gb|BG317799	2e-68	Transcribed locus
RW	GQ03009_M04	BT106749	0.0374396	0.873604	0.00382071	AT5G17600	2e-32	RING/U-box superfamily protein	UG|Pta.3988|gb|CO201383	7e-128	Transcribed locus, weakly similar to XP_002984753.1 hypothetical protein SELMODRAFT_121181 [Selaginella moellendorffii]
RW	GQ03010_A06	BT106767	0.0273028	0.873604	0.00418872	AT3G22600	0.00000000000001	Bifunctional inhibitor/lipid-transfer protein/seed storage 2S albumin superfamily protein	UG|Pta.5706|gb|DN463914	4e-91	Transcribed locus, weakly similar to NP_566712.1 bifunctional inhibitor/lipid-transfer protein/seed storage 2S albumin-like protein [Arabidopsis thaliana]
RW	GQ03010_J23	BT106789	0.0434613	0.873604	0.00364692	AT5G15470	1e-150	galacturonosyltransferase 14	UG|Pta.3614|gb|CX651405	1e-128	Transcribed locus, moderately similar to NP_197051.2 alpha-1,4-galacturonosyltransferase [Arabidopsis thaliana]
RW	GQ03010_J23	BT106789	0.0437567	0.873604	0.00363903	AT5G15470	1e-150	galacturonosyltransferase 14	UG|Pta.3614|gb|CX651405	1e-128	Transcribed locus, moderately similar to NP_197051.2 alpha-1,4-galacturonosyltransferase [Arabidopsis thaliana]
RW	GQ03011_B21	BT106813	0.03565	0.873604	0.00387779	AT2G16910	7e-16	basic helix-loop-helix (bHLH) DNA-binding superfamily protein	UG|Pta.6476|gb|DR163491	1e-100	Transcribed locus, weakly similar to XP_002263999.1 PREDICTED: hypothetical protein [Vitis vinifera]
RW	GQ03011_P12	BT106842	0.000683838	0.477959	0.00849632	AT4G23500	2e-123	Pectin lyase-like superfamily protein	UG|Pta.1724|gb|DR092456	6e-140	Transcribed locus, moderately similar to XP_002437680.1 hypothetical protein SORBIDRAFT_10g000660 [Sorghum bicolor]
RW	GQ03012_F11	BT106858	0.0124445	0.75834	0.00363322	AT5G20610	3e-46	unknown protein@ BEST Arabidopsis thaliana protein match is: unknown protein (TAIR:AT5G26160.1)@ Has 918 Blast hits to 759 proteins in 180 species: Archae - 6@ Bacteria - 105@ Metazoa - 264@ Fungi - 89@ Plants - 167@ Viruses - 5@ Other Eukaryotes - 282 (source: NCBI BLink).	UG|Pta.4481|gb|CO159764	1e-79	Transcribed locus, weakly similar to XP_002279012.1 PREDICTED: hypothetical protein [Vitis vinifera]
RW	GQ03012_K10	BT106875	0.0221484	0.873604	0.00443265	AT4G18640	1e-132	Leucine-rich repeat protein kinase family protein	UG|Pta.10182|gb|CO167353	8e-138	Transcribed locus, weakly similar to NP_001043843.2 Os01g0674800 [Oryza sativa Japonica Group]
RW	GQ03012_O05	BT106888	0.0347017	0.873604	0.00390921				UG|Pta.2426|gb|DR049000	3e-71	Transcribed locus, weakly similar to NP_001055042.1 Os05g0263200 [Oryza sativa (japonica cultivar-group)]
RW	GQ03101_A16	BT106946	0.0313011	0.873604	0.00402941	AT5G56620	5e-100	NAC domain containing protein 99	UG|Pta.2861|gb|CO369987	2e-131	Transcribed locus, moderately similar to NP_001183479.1 hypothetical protein LOC100501911 [Zea mays]
RW	GQ03101_A16	BT106946	0.0326081	0.873604	0.00398173	AT5G56620	5e-100	NAC domain containing protein 99	UG|Pta.2861|gb|CO369987	2e-131	Transcribed locus, moderately similar to NP_001183479.1 hypothetical protein LOC100501911 [Zea mays]
RW	GQ03101_E13	BT106964	0.0449799	0.873604	0.00360691	AT1G12780	0	UDP-D-glucose/UDP-D-galactose 4-epimerase 1	UG|Pta.2281|gb|DR688563	3e-180	Transcribed locus, moderately similar to NP_564811.1 UDP-glucose 4-epimerase [Arabidopsis thaliana]
RW	GQ03101_J17	BT106989	0.0115536	0.75834	0.00519178				UG|Pta.16207|gb|CO171315	5e-69	Transcribed locus, weakly similar to NP_001056169.2 Os05g0537400 [Oryza sativa Japonica Group]
RW	GQ03102_N08	BT107109	0.0453215	0.873604	0.00359809	AT1G56590	7e-173	Clathrin adaptor complexes medium subunit family protein	UG|Pta.7802|gb|DR160741	2e-164	Transcribed locus, moderately similar to NP_176052.3 clathrin adaptor complexes medium subunit-like protein [Arabidopsis thaliana]
RW	GQ03103_G21	BT107156	0.0330912	0.873604	0.00396459	AT5G03760	2e-104	Nucleotide-diphospho-sugar transferases superfamily protein	UG|Pta.3691|gb|DQ641987	2e-166	Cellulose synthase-like A2 (CslA2)
RW	GQ03105_A18	BT107253	0.0333112	0.873604	0.00395687	AT5G61840	0	Exostosin family protein	UG|Pta.5504|gb|DR694994	1e-130	Transcribed locus, strongly similar to NP_568941.1 Exostosin family protein [Arabidopsis thaliana]
RW	GQ03105_L15	BT107321	0.00139969	0.633383	0.00765801	AT1G60900	0	U2 snRNP auxilliary factor, large subunit, splicing factor	UG|Pta.10865|gb|DT631138	6e-152	Transcribed locus, moderately similar to XP_002989707.1 hypothetical protein SELMODRAFT_160385 [Selaginella moellendorffii]
RW	GQ03105_L15	BT107321	0.00422695	0.75834	0.00636587	AT1G60900	0	U2 snRNP auxilliary factor, large subunit, splicing factor	UG|Pta.10865|gb|DT631138	6e-152	Transcribed locus, moderately similar to XP_002989707.1 hypothetical protein SELMODRAFT_160385 [Selaginella moellendorffii]
RW	GQ03106_A22	BT107345	0.0446278	0.873604	0.00361607	AT3G44750	7e-21	histone deacetylase 3	UG|Pta.5819|gb|DR015878	1e-101	Transcribed locus, weakly similar to NP_001056523.1 Os05g0597100 [Oryza sativa Japonica Group]
RW	GQ03106_F13	BT107359	0.038736	0.873604	0.00248359	AT5G10260	9e-130	RAB GTPase homolog H1E	UG|Pta.3974|gb|DT636565	1e-140	Transcribed locus, strongly similar to XP_001690213.1 small rab-related GTPase [Chlamydomonas reinhardtii]
RW	GQ03108_E03	BT107491	0.00382576	0.75834	0.00648239	AT3G05500	3e-52	Rubber elongation factor protein (REF)	UG|Pta.4708|gb|DR117361	4e-146	Transcribed locus, weakly similar to XP_002283697.1 PREDICTED: hypothetical protein [Vitis vinifera]
RW	GQ03108_H14	BT107504	0.0474783	0.873604	0.00354393	AT1G04210	1e-53	Leucine-rich repeat protein kinase family protein	UG|Pta.19325|gb|DR690062	1e-57	Transcribed locus, weakly similar to XP_001771168.1 predicted protein [Physcomitrella patens subsp. patens]
RW	GQ03109_A05	BT107549	0.0452208	0.873604	0.00360068	AT1G63850	7e-105	BTB/POZ domain-containing protein	UG|Pta.6549|gb|DR097753	7e-150	Transcribed locus, weakly similar to XP_001751363.1 predicted protein [Physcomitrella patens subsp. patens]
RW	GQ03110_M18	BT107635	0.00899869	0.75834	0.00548347	AT4G21270	3e-125	kinesin 1	UG|Pta.4052|gb|DR022706	2e-43	Transcribed locus, moderately similar to NP_192428.2 kinesin 5 [Arabidopsis thaliana]
RW	GQ03110_M18	BT107635	0.0237693	0.873604	0.0043503	AT4G21270	3e-125	kinesin 1	UG|Pta.4052|gb|DR022706	2e-43	Transcribed locus, moderately similar to NP_192428.2 kinesin 5 [Arabidopsis thaliana]
RW	GQ03111_N17	BT107714	0.0184081	0.873473	0.00464837	AT1G26220	9e-50	Acyl-CoA N-acyltransferases (NAT) superfamily protein	UG|Pta.13342|gb|DT638162	2e-108	Transcribed locus, moderately similar to XP_002993253.1 hypothetical protein SELMODRAFT_449074 [Selaginella moellendorffii]
RW	GQ03111_P07	BT107720	0.0176351	0.846809	0.00469841
RW	GQ03112_C07	BT107739	0.0349305	0.873604	0.00390155	AT3G21420	1e-98	2-oxoglutarate (2OG) and Fe(II)-dependent oxygenase superfamily protein	UG|Pta.5159|gb|DT638373	8e-119	Transcribed locus, weakly similar to XP_002272119.1 PREDICTED: hypothetical protein [Vitis vinifera]
RW	GQ03112_L15	BT107783	0.00742737	0.75834	0.0057075	AT4G24780	5e-175	Pectin lyase-like superfamily protein	UG|Pta.34235|gb|DR117422	6e-134	Transcribed locus, moderately similar to NP_193057.4 putative pectate lyase 14 [Arabidopsis thaliana]
RW	GQ03112_L15	BT107783	0.0387384	0.873604	0.00378097	AT4G24780	5e-175	Pectin lyase-like superfamily protein	UG|Pta.34235|gb|DR117422	6e-134	Transcribed locus, moderately similar to NP_193057.4 putative pectate lyase 14 [Arabidopsis thaliana]
RW	GQ03114_H21	BT107923	0.0304774	0.873604	0.00406049	AT4G39230	3e-55	NmrA-like negative transcriptional regulator family protein	UG|Pta.9215|gb|DR163716	3e-145	Transcribed locus, moderately similar to XP_002283978.1 PREDICTED: hypothetical protein [Vitis vinifera]
RW	GQ03114_I06	BT107926	0.0253971	0.873604	0.00427307	AT4G03250	3e-19	Homeodomain-like superfamily protein	UG|Pta.13494|gb|CO197281	3e-137	Transcribed locus, weakly similar to XP_002838069.1 hypothetical protein [Tuber melanosporum Mel28]
RW	GQ03115_B20	BT107961	0.0458459	0.873604	0.00231763	AT3G22890	0	ATP sulfurylase 1	UG|Pta.13721|gb|DN614889	2e-151	Transcribed locus, moderately similar to NP_188929.1 ATP sulfurylase 1 [Arabidopsis thaliana]
RW	GQ03115_F07	BT107981	0.0274859	0.873604	0.00418093	AT2G39770	0	Glucose-1-phosphate adenylyltransferase family protein	UG|Pta.4925|gb|EF619966	0	GDP-mannose pyrophosphorylase (GMP2)
RW	GQ03117_E18	BT108136	0.0100392	0.75834	0.00535575	AT1G09540	1e-62	myb domain protein 61	UG|Pta.8580|gb|DQ399057	0	R2R3-MYB transcription factor MYB8
RW	GQ03118_P03	BT108251	0.0109407	0.75834	0.00525538	AT1G75680	0	glycosyl hydrolase 9B7	UG|Pta.5076|gb|DT634525	8e-159	Transcribed locus, weakly similar to XP_002276739.1 PREDICTED: hypothetical protein [Vitis vinifera]
RW	GQ03118_P03	BT108251	0.0107008	0.75834	0.00528126	AT1G75680	0	glycosyl hydrolase 9B7	UG|Pta.5076|gb|DT634525	8e-159	Transcribed locus, weakly similar to XP_002276739.1 PREDICTED: hypothetical protein [Vitis vinifera]
RW	GQ03118_P03	BT108251	0.0122535	0.75834	0.00512314	AT1G75680	0	glycosyl hydrolase 9B7	UG|Pta.5076|gb|DT634525	8e-159	Transcribed locus, weakly similar to XP_002276739.1 PREDICTED: hypothetical protein [Vitis vinifera]
RW	GQ03118_P03	BT108251	0.0106323	0.75834	0.00528876	AT1G75680	0	glycosyl hydrolase 9B7	UG|Pta.5076|gb|DT634525	8e-159	Transcribed locus, weakly similar to XP_002276739.1 PREDICTED: hypothetical protein [Vitis vinifera]
RW	GQ03118_P03	BT108251	0.0132499	0.785824	0.00503192	AT1G75680	0	glycosyl hydrolase 9B7	UG|Pta.5076|gb|DT634525	8e-159	Transcribed locus, weakly similar to XP_002276739.1 PREDICTED: hypothetical protein [Vitis vinifera]
RW	GQ03119_A12	BT108258	0.0402711	0.873604	0.00373575	AT3G01040	6e-150	galacturonosyltransferase 13	UG|Pta.3614|gb|CX651405	2e-100	Transcribed locus, moderately similar to NP_197051.2 alpha-1,4-galacturonosyltransferase [Arabidopsis thaliana]
RW	GQ03119_K11	BT108297	0.00868745	0.75834	0.00552455	AT4G36890	2e-143	Nucleotide-diphospho-sugar transferases superfamily protein	UG|Pta.5317|gb|CX712488	2e-85	Transcribed locus, weakly similar to XP_002306485.1 predicted protein [Populus trichocarpa]
RW	GQ03122_F15	BT108473	0.00324386	0.75834	0.0066752	AT3G22400	0	PLAT/LH2 domain-containing lipoxygenase family protein	UG|Pta.4434|gb|CO360984	2e-136	Transcribed locus, weakly similar to NP_175900.1 lipoxygenase 1 [Arabidopsis thaliana]
RW	GQ03123_C06	BT108528	0.0120562	0.75834	0.00366596	AT1G78070	4e-156	Transducin/WD40 repeat-like superfamily protein	UG|Pta.1877|gb|DR014599	3e-143	Transcribed locus, weakly similar to NP_565168.4 transducin/WD-40 repeat-containing protein [Arabidopsis thaliana]
RW	GQ03124_E09	BT108607	0.0417808	0.873604	0.00369287	AT2G21580	7e-40	Ribosomal protein S25 family protein	UG|Pta.10778|gb|DR118733	7e-68	Transcribed locus, strongly similar to XP_002269684.1 PREDICTED: hypothetical protein [Vitis vinifera]
RW	GQ03124_L03	BT108635	0.00562222	0.75834	0.00603266	AT5G13870	4e-92	xyloglucan endotransglucosylase/hydrolase 5	UG|Pta.19278|gb|DR018025	3e-152	Transcribed locus, weakly similar to NP_196891.1 xyloglucan:xyloglucosyl transferase [Arabidopsis thaliana]
RW	GQ03125_A20	BT108658	0.0437253	0.873604	0.00363987	AT2G19940	0	oxidoreductases, acting on the aldehyde or oxo group of donors, NAD or NADP as acceptor@copper ion binding	UG|Pta.15894|gb|DR110178	1e-158	Transcribed locus, moderately similar to NP_565461.4 N-acetyl-gamma-glutamyl-phosphate reductase [Arabidopsis thaliana]
RW	GQ03125_G02	BT108687	0.00234133	0.70133	0.00705633	AT1G62810	1e-43	Copper amine oxidase family protein	UG|Pta.34252|gb|DT631655	1e-74	Transcribed locus, moderately similar to NP_192966.5 copper amine oxidase family protein [Arabidopsis thaliana]
RW	GQ03125_G02	BT108687	0.0471124	0.873604	0.00355294	AT1G62810	1e-43	Copper amine oxidase family protein	UG|Pta.34252|gb|DT631655	1e-74	Transcribed locus, moderately similar to NP_192966.5 copper amine oxidase family protein [Arabidopsis thaliana]
RW	GQ03125_G23	BT108690	0.0396173	0.873604	0.00375483	AT3G62250	7e-75	ubiquitin 5	UG|Pta.753|gb|DR017432	3e-45	Transcribed locus, strongly similar to NP_565836.1 60S ribosomal protein L40-2 [Arabidopsis thaliana]
RW	GQ03125_L24	BT108713	0.0018588	0.633383	0.00563843	AT3G09710	2e-34	IQ-domain 1	UG|Pta.9470|gb|CF478668	4e-78	Transcribed locus
RW	GQ03126_O11	BT108777	0.0454668	0.873604	0.00359436	AT5G65110	0	acyl-CoA oxidase 2	UG|Pta.16959|gb|CO163294	2e-25	Transcribed locus, moderately similar to NP_567513.4 peroxisomal acyl-coenzyme A oxidase 1 [Arabidopsis thaliana]
RW	GQ03201_M02	BT108848	0.0193012	0.873473	0.00459311	AT3G55140	7e-177	Pectin lyase-like superfamily protein	UG|Pta.8241|gb|DR118081	6e-128	Transcribed locus, moderately similar to NP_191074.2 pectate lyase [Arabidopsis thaliana]
RW	GQ03202_E02	BT108892	0.0449583	0.873604	0.00360747	AT3G06820	9e-132	Mov34/MPN/PAD-1 family protein	UG|Pta.4062|gb|DR166795	2e-131	Transcribed locus, moderately similar to XP_001762275.1 predicted protein [Physcomitrella patens subsp. patens]
RW	GQ03202_O03	BT108945	0.00398606	0.75834	0.00482489	AT4G37680	2e-86	heptahelical protein 4	UG|Pta.11698|gb|DR180031	2e-98	Transcribed locus, moderately similar to XP_002264612.1 PREDICTED: hypothetical protein [Vitis vinifera]
RW	GQ03203_B22	BT108964	0.0347314	0.873604	0.00390821	AT4G02290	0	glycosyl hydrolase 9B13	UG|Pta.9590|gb|DT637514	2e-96	Transcribed locus, moderately similar to NP_171779.1 endoglucanase 1 [Arabidopsis thaliana]
RW	GQ03204_B13	BT109050	0.0430966	0.873604	0.00365674	AT1G75290	6e-91	NAD(P)-binding Rossmann-fold superfamily protein	UG|Pta.17286|gb|DR052892	4e-173	Transcribed locus, weakly similar to XP_002322036.1 leucoanthocyanidin reductase [Populus trichocarpa]
RW	GQ03204_B13	BT109050	0.0263378	0.873604	0.00423067	AT1G75290	6e-91	NAD(P)-binding Rossmann-fold superfamily protein	UG|Pta.17286|gb|DR052892	4e-173	Transcribed locus, weakly similar to XP_002322036.1 leucoanthocyanidin reductase [Populus trichocarpa]
RW	GQ03204_B13	BT109050	0.0254703	0.873604	0.00426971	AT1G75290	6e-91	NAD(P)-binding Rossmann-fold superfamily protein	UG|Pta.17286|gb|DR052892	4e-173	Transcribed locus, weakly similar to XP_002322036.1 leucoanthocyanidin reductase [Populus trichocarpa]
RW	GQ03204_F02	BT109070	0.0496397	0.873604	0.00349207				UG|Pta.4080|gb|CV032519	3e-44	Transcribed locus, moderately similar to XP_002966457.1 hypothetical protein SELMODRAFT_230763 [Selaginella moellendorffii]
RW	GQ03204_O05	BT109118	0.0445763	0.873604	0.00361741	AT2G36890	1e-65	Duplicated homeodomain-like superfamily protein	UG|Pta.23142|gb|DT633408	9e-74	Transcribed locus, moderately similar to XP_002301137.1 predicted protein [Populus trichocarpa]
RW	GQ03204_P17	BT109127	0.0332724	0.873604	0.00395823	AT3G19540	8e-145	Protein of unknown function (DUF620)	UG|Pta.13883|gb|DR094885	8e-138	Transcribed locus, weakly similar to XP_002984966.1 hypothetical protein SELMODRAFT_44115 [Selaginella moellendorffii]
RW	GQ03206_P24	BT109311	0.0281138	0.873604	0.00415459	AT1G29395	0.000000000009	COLD REGULATED 314 INNER MEMBRANE 1	UG|Pta.6374|gb|DR690464	2e-58	Transcribed locus, weakly similar to NP_001056346.1 Os05g0566800 [Oryza sativa Japonica Group]
RW	GQ03207_O16	BT109393	0.0276876	0.873604	0.0041724	AT3G51240	0.00000000001	flavanone 3-hydroxylase	UG|Pta.3002|gb|DR095210	2e-26	Transcribed locus, moderately similar to NP_190692.1 Naringenin,2-oxoglutarate 3-dioxygenase [Arabidopsis thaliana]
RW	GQ03207_P07	BT109398	0.0197786	0.873604	0.00456462	AT4G34050	2e-141	S-adenosyl-L-methionine-dependent methyltransferases superfamily protein	UG|Pta.3085|gb|AF036095	0	Caffeoyl-CoA O-methyltransferase (CCoAOMT)
RW	GQ03211_D04	BT109662	0.0295195	0.873604	0.00409772	AT1G10210	0	mitogen-activated protein kinase 1	UG|Pta.5233|gb|DR687585	8e-129	Transcribed locus, moderately similar to XP_002967096.1 hypothetical protein SELMODRAFT_449429 [Selaginella moellendorffii]
RW	GQ03212_B04	BT109756	0.0268358	0.873604	0.00420883	AT1G67070	8e-102	Mannose-6-phosphate isomerase, type I	UG|Pta.7282|gb|DR690493	8e-39	Transcribed locus, weakly similar to NP_001041907.1 Os01g0127900 [Oryza sativa Japonica Group]
RW	GQ03212_H17	BT109794	0.0262219	0.873604	0.00423581	AT5G56550	0.00000000004	oxidative stress 3	UG|Pta.228|gb|DR163647	2e-104	Transcribed locus, weakly similar to XP_002280262.1 PREDICTED: hypothetical protein [Vitis vinifera]
RW	GQ03213_K13	BT109912	0.0407168	0.873604	0.00372293	AT2G23910	5e-48	NAD(P)-binding Rossmann-fold superfamily protein	UG|Pta.1143|gb|DN631263	8e-179	Transcribed locus, weakly similar to XP_001776048.1 predicted protein [Physcomitrella patens subsp. patens]
RW	GQ03216_I16	BT110109	0.0485636	0.873604	0.0035176	AT4G25690	5e-22	unknown protein@ BEST Arabidopsis thaliana protein match is: unknown protein (TAIR:AT4G25670.2)@ Has 73 Blast hits to 60 proteins in 13 species: Archae - 0@ Bacteria - 2@ Metazoa - 4@ Fungi - 0@ Plants - 67@ Viruses - 0@ Other Eukaryotes - 0 (source: NCBI BLink).	UG|Pta.14053|gb|CX650296	3e-120	Transcribed locus, moderately similar to NP_001056565.1 Os06g0106900 [Oryza sativa Japonica Group]
RW	GQ03220_D14	BT110344	0.0495408	0.873604	0.00349439	AT4G25150	3e-77	HAD superfamily, subfamily IIIB acid phosphatase	UG|Pta.3839|gb|DR069385	9e-139	Transcribed locus, weakly similar to XP_002283385.1 PREDICTED: hypothetical protein [Vitis vinifera]
RW	GQ03222_J23	BT110498	0.0059713	0.75834	0.00596231	AT5G05390	1e-99	laccase 12	UG|Pta.20612|gb|DR012672	2e-120	Transcribed locus, weakly similar to NP_181568.1 laccase 5 [Arabidopsis thaliana]
RW	GQ03227_E16	BT110742	0.0141014	0.799131	0.00495926	AT4G11600	8e-86	glutathione peroxidase 6	UG|Pta.7951|gb|DN630333	2e-156	Transcribed locus, moderately similar to NP_001141210.1 hypothetical protein LOC100273297 [Zea mays]
RW	GQ03230_G16	BT110961	0.0217165	0.873604	0.00445562	AT2G22010	9e-51	related to KPC1
RW	GQ03235_J20	BT111297	0.00304852	0.75834	0.00674779	AT4G21585	4e-106	endonuclease 4	UG|Pta.1220|gb|DR110707	2e-143	Transcribed locus, weakly similar to XP_002282829.1 PREDICTED: hypothetical protein isoform 1 [Vitis vinifera]
RW	GQ03235_N16	BT111308	0.0462944	0.873604	0.00357335	AT1G62020	5e-113	Coatomer, alpha subunit	UG|Pta.9989|gb|DR017908	2e-87	Transcribed locus, weakly similar to NP_176393.1 coatomer subunit alpha-1 [Arabidopsis thaliana]
RW	GQ03235_N16	BT111308	0.0396547	0.873604	0.00375373	AT1G62020	5e-113	Coatomer, alpha subunit	UG|Pta.9989|gb|DR017908	2e-87	Transcribed locus, weakly similar to NP_176393.1 coatomer subunit alpha-1 [Arabidopsis thaliana]
RW	GQ03301_J16	BT111637	0.0340646	0.873604	0.0039308	AT3G19170	0	presequence protease 1
RW	GQ03302_I04	BT111710	0.0114897	0.75834	0.00519825	AT2G03200	2e-127	Eukaryotic aspartyl protease family protein	UG|Pta.18470|gb|CO176669	1e-133	Transcribed locus, weakly similar to XP_002272802.1 PREDICTED: hypothetical protein [Vitis vinifera]
RW	GQ03302_I04	BT111710	0.0163413	0.828979	0.00478728	AT2G03200	2e-127	Eukaryotic aspartyl protease family protein	UG|Pta.18470|gb|CO176669	1e-133	Transcribed locus, weakly similar to XP_002272802.1 PREDICTED: hypothetical protein [Vitis vinifera]
RW	GQ03303_N02	BT111802	0.00762788	0.75834	0.0056764	AT1G15950	4e-163	cinnamoyl coa reductase 1	UG|Pta.427|gb|AY064169	0	Cinnamoyl-CoA reductase
RW	GQ03309_B07	BT112033	0.0052253	0.75834	0.00611817	AT1G01090	0	pyruvate dehydrogenase E1 alpha	UG|Pta.1230|gb|DT627734	8e-166	Transcribed locus, moderately similar to NP_171617.1 pyruvate dehydrogenase E1 component subunit alpha [Arabidopsis thaliana]
RW	GQ03310_I01	BT112130	0.0304901	0.873604	0.00406001	AT2G46000	6e-43	FUNCTIONS IN: molecular_function unknown@ INVOLVED IN: biological_process unknown@ LOCATED IN: endomembrane system@ EXPRESSED IN: 24 plant structures@ EXPRESSED DURING: 15 growth stages@ CONTAINS InterPro DOMAIN/s: Mesoderm development candidate 2 (InterPro:IPR019330)@ Has 31 Blast hits to 31 proteins in 13 species: Archae - 0@ Bacteria - 0@ Metazoa - 5@ Fungi - 0@ Plants - 26@ Viruses - 0@ Other…	UG|Pta.3349|gb|CO201629	8e-132	Transcribed locus, weakly similar to XP_002275895.1 PREDICTED: hypothetical protein [Vitis vinifera]
RW	GQ03311_L15	BT112195	0.0061268	0.75834	0.00593229	AT2G41900	1e-35	CCCH-type zinc finger protein with ARM repeat domain	UG|Pta.12620|gb|DR095254	1e-123	Transcribed locus
RW	GQ03312_B13	BT112211	0.0446006	0.873604	0.00361677	AT2G37040	0	PHE ammonia lyase 1	UG|Pta.2030|gb|DR015369	4e-142	Transcribed locus, moderately similar to XP_002981929.1 phenylalanine ammonia-lyase [Selaginella moellendorffii]
RW	GQ03313_K23	BT112346	0.00757735	0.75834	0.00568416				UG|Pta.18203|gb|DT632865	6e-45	Transcribed locus
RW	GQ03314_E11	BT112389	0.0292275	0.873604	0.00276404	AT1G22050	1e-40	membrane-anchored ubiquitin-fold protein 6 precursor	UG|Pta.5491|gb|DR093439	7e-149	Transcribed locus, moderately similar to NP_001048133.1 Os02g0750600 [Oryza sativa Japonica Group]
RW	GQ03315_D10	BT112435	0.0309895	0.873604	0.00404107	AT1G06410	4e-160	trehalose-phosphatase/synthase 7	UG|Pta.3807|gb|DR180368	1e-97	Transcribed locus, moderately similar to XP_002338257.1 predicted protein [Populus trichocarpa]
RW	GQ03316_A13	BT112484	0.0003977	0.352244	0.00913117	AT1G28540	8e-18	unknown protein@ Has 25 Blast hits to 25 proteins in 10 species: Archae - 0@ Bacteria - 0@ Metazoa - 0@ Fungi - 0@ Plants - 25@ Viruses - 0@ Other Eukaryotes - 0 (source: NCBI BLink).	UG|Pta.11681|gb|DR089331	2e-97	Transcribed locus
RW	GQ03316_F13	BT112499	0.0116071	0.75834	0.00518639	AT2G26710	1e-169	Cytochrome P450 superfamily protein	UG|Pta.22950|gb|DT638698	1e-90	Transcribed locus, weakly similar to NP_180239.1 PHYB activation tagged suppressor 1 protein [Arabidopsis thaliana]
RW	GQ03316_K24	BT112518	0.0473435	0.873604	0.00354724	AT2G27450	1e-180	nitrilase-like protein 1	UG|Pta.2623|gb|DR683996	3e-165	Transcribed locus, moderately similar to NP_565650.1 N-carbamoylputrescine amidase [Arabidopsis thaliana]
RW	GQ03320_F17	BT112746	0.0401483	0.873604	0.00373931	AT2G35120	3e-45	Single hybrid motif superfamily protein	UG|Pta.3654|gb|DR014435	7e-107	Transcribed locus, moderately similar to NP_181057.1 glycine cleavage system H protein [Arabidopsis thaliana]
RW	GQ03320_I12	BT112759	0.048701	0.873604	0.00351431	AT4G35630	0	phosphoserine aminotransferase	UG|Pta.10688|gb|CO161329	4e-118	Transcribed locus, moderately similar to NP_179354.1 putative phosphoserine aminotransferase [Arabidopsis thaliana]
RW	GQ03320_K06	BT112766	0.00145591	0.633383	0.00761194	AT5G11260	3e-43	Basic-leucine zipper (bZIP) transcription factor family protein
RW	GQ03322_L12	BT112915	0.0120967	0.75834	0.00513818	AT2G20830	1e-90	transferases@folic acid binding
RW	GQ03322_L12	BT112915	0.0427916	0.873604	0.00366502	AT2G20830	1e-90	transferases@folic acid binding
RW	GQ03323_N20	BT112988	0.000373454	0.352244	0.00920487				UG|Pta.12513|gb|DR168660	7e-55	Transcribed locus
RW	GQ03403_P01	BT113296	0.0116759	0.75834	0.00517949	AT3G44380	1e-42	Late embryogenesis abundant (LEA) hydroxyproline-rich glycoprotein family	UG|Pta.15294|gb|DR384729	6e-100	Transcribed locus, weakly similar to XP_002982279.1 hypothetical protein SELMODRAFT_233963 [Selaginella moellendorffii]
RW	GQ03405_A13	BT113324	0.00963469	0.75834	0.00540375	AT5G45390	2e-109	CLP protease P4	UG|Pta.14210|gb|CO367477	1e-170	Transcribed locus, moderately similar to XP_001784109.1 predicted protein [Physcomitrella patens subsp. patens]
RW	GQ03406_D09	BT113368	0.00937401	0.75834	0.00543577	AT1G11600	3e-175	cytochrome P450, family 77, subfamily B, polypeptide 1	UG|Pta.21715|gb|DR102502	3e-149	Transcribed locus, weakly similar to NP_172626.1 cytochrome P450, family 77, subfamily B, polypeptide 1 [Arabidopsis thaliana]
RW	GQ03408_P23	BT113451	0.00695506	0.75834	0.00578422	AT5G05170	9e-148	Cellulose synthase family protein	UG|Pta.2015|gb|DR684943	1e-163	Transcribed locus, moderately similar to NP_001146633.1 hypothetical protein LOC100280232 [Zea mays]
RW	GQ03409_F16	BT113459	0.00178207	0.633383	0.00737549				UG|Pta.12346|gb|DR023830	2e-21	Transcribed locus
RW	GQ03415_L05	BT113632	0.0236009	0.873604	0.00435859	AT4G38970	4e-137	fructose-bisphosphate aldolase 2	UG|Pta.7831|gb|DR019895	5e-124	Transcribed locus, strongly similar to NP_001041857.1 Os01g0118000 [Oryza sativa Japonica Group]
RW	GQ03419_O18	BT113769	0.0490783	0.873604	0.00350532	AT5G38530	0	tryptophan synthase beta type 2	UG|Pta.34237|gb|DR078691	2e-149	Transcribed locus, moderately similar to XP_001761408.1 predicted protein [Physcomitrella patens subsp. patens]
RW	GQ03505_L12	BT113974	0.00469768	0.75834	0.00624251	AT4G32551	0	LisH dimerisation motif@WD40/YVTN repeat-like-containing domain	UG|Pta.13757|gb|DR110319	4e-110	Transcribed locus, moderately similar to XP_001783616.1 predicted protein [Physcomitrella patens subsp. patens]
RW	GQ03506_I18	BT114016	0.0362946	0.873604	0.0038569	AT1G15500	1e-135	TLC ATP/ADP transporter	UG|Pta.98|gb|BQ634344	1e-73	Transcribed locus
RW	GQ03516_L15	BT114549	0.0357147	0.873604	0.00387567	AT1G15740	6e-72	Leucine-rich repeat family protein	UG|Pta.11651|gb|DR013136	2e-139	Transcribed locus, weakly similar to NP_563980.2 leucine-rich repeat-containing protein [Arabidopsis thaliana]
RW	GQ03516_N18	BT114553	0.0109813	0.75834	0.00525107	AT5G45360	5e-87	F-box family protein	UG|Pta.13612|gb|DT634163	3e-92	Transcribed locus, weakly similar to NP_001058540.1 Os06g0709100 [Oryza sativa (japonica cultivar-group)]
RW	GQ03517_I21	BT114590	0.0156384	0.828979	0.00483857	AT2G45310	2e-102	UDP-D-glucuronate 4-epimerase 4	UG|Pta.1021|gb|CO199754	1e-165	Transcribed locus, moderately similar to NP_191922.1 UDP-D-glucuronate 4-epimerase 3 [Arabidopsis thaliana]
RW	GQ03517_I21	BT114590	0.0367502	0.873604	0.00384237	AT2G45310	2e-102	UDP-D-glucuronate 4-epimerase 4	UG|Pta.1021|gb|CO199754	1e-165	Transcribed locus, moderately similar to NP_191922.1 UDP-D-glucuronate 4-epimerase 3 [Arabidopsis thaliana]
RW	GQ03519_M18	BT114715	0.00864016	0.75834	0.00553093	AT3G52640	0	Zn-dependent exopeptidases superfamily protein
RW	GQ03601_H18	BT114748	0.0130228	0.780182	0.00358637	AT2G28080	2e-87	UDP-Glycosyltransferase superfamily protein	UG|Pta.16291|gb|DT632727	1e-112	Transcribed locus, weakly similar to NP_181234.1 UDP-glycosyltransferase-like protein [Arabidopsis thaliana]
RW	GQ03602_E20	BT114795	0.00726065	0.75834	0.00573401	AT3G52430	1e-43	alpha/beta-Hydrolases superfamily protein	UG|Pta.7999|gb|DR178866	6e-140	Transcribed locus, weakly similar to XP_002307051.1 PAD4 [Populus trichocarpa]
RW	GQ03605_I15	BT114931	0.0300716	0.873604	0.00407612	AT1G52730	1e-171	Transducin/WD40 repeat-like superfamily protein	UG|Pta.5715|gb|DR056099	2e-111	Transcribed locus, moderately similar to NP_566519.1 transducin/WD40 domain-containing protein [Arabidopsis thaliana]
RW	GQ03607_C14	BT115009	0.0103723	0.75834	0.00531766	AT5G07840	7e-64	Ankyrin repeat family protein	UG|Pta.3547|gb|DR160354	4e-138	Transcribed locus, moderately similar to XP_002964685.1 hypothetical protein SELMODRAFT_167008 [Selaginella moellendorffii]
RW	GQ03607_C14	BT115009	0.0352199	0.873604	0.00389193	AT5G07840	7e-64	Ankyrin repeat family protein	UG|Pta.3547|gb|DR160354	4e-138	Transcribed locus, moderately similar to XP_002964685.1 hypothetical protein SELMODRAFT_167008 [Selaginella moellendorffii]
RW	GQ03611_E22	BT115200	0.00348252	0.75834	0.00496814	AT3G21180	2e-42	autoinhibited Ca(2+)-ATPase 9	UG|Pta.19383|gb|DR061180	3e-59	Transcribed locus, moderately similar to NP_194719.1 Ca2+-transporting ATPase [Arabidopsis thaliana]
RW	GQ03613_L15	BT115298	0.0436787	0.873604	0.00364111	AT1G71110	4e-149	unknown protein@ FUNCTIONS IN: molecular_function unknown@ INVOLVED IN: biological_process unknown@ LOCATED IN: endomembrane system@ BEST Arabidopsis thaliana protein match is: unknown protein (TAIR:AT2G12400.1)@ Has 173 Blast hits to 169 proteins in 21 species: Archae - 0@ Bacteria - 0@ Metazoa - 3@ Fungi - 0@ Plants - 165@ Viruses - 0@ Other Eukaryotes - 5 (source: NCBI BLink).	UG|Pta.4065|gb|DR110421	4e-89	Transcribed locus, weakly similar to XP_002336453.1 predicted protein [Populus trichocarpa]
RW	GQ03619_G15	GT739403	0.0122521	0.75834	0.00512328	AT3G61490	3e-93	Pectin lyase-like superfamily protein	UG|Pta.22921|gb|DT631369	1e-53	Transcribed locus, weakly similar to XP_002310517.1 predicted protein [Populus trichocarpa]
RW	GQ03701_N07	BT115578	0.0120011	0.75834	0.00514743	AT1G13180	0	Actin-like ATPase superfamily protein	UG|Pta.6651|gb|DR683030	5e-114	Transcribed locus, moderately similar to XP_002315648.1 predicted protein [Populus trichocarpa]
RW	GQ03704_K22	BT115707	0.0154123	0.828979	0.00485556	AT1G30330	1e-54	auxin response factor 6	UG|Pta.4576|gb|CX648102	4e-151	Transcribed locus, moderately similar to XP_002981946.1 hypothetical protein SELMODRAFT_115320 [Selaginella moellendorffii]
RW	GQ03705_C24	BT115729	0.0339638	0.873604	0.00393426	AT2G32030	9e-51	Acyl-CoA N-acyltransferases (NAT) superfamily protein	UG|Pta.34671|gb|CF402588	4e-118	Transcribed locus, weakly similar to XP_002332679.1 predicted protein [Populus trichocarpa]
RW	GQ03706_A16	BT115780	0.019206	0.873473	0.00459888	AT3G27200	2e-38	Cupredoxin superfamily protein	UG|Pta.11050|gb|DT633462	3e-123	Transcribed locus, weakly similar to XP_002298616.1 predicted protein [Populus trichocarpa]
RW	GQ03707_G19	BT115849	0.0282493	0.873604	0.00414899	AT2G19810	1e-68	CCCH-type zinc finger family protein	UG|Pta.12538|gb|DT626024	2e-142	Transcribed locus, moderately similar to XP_001781195.1 predicted protein [Physcomitrella patens subsp. patens]
RW	GQ03707_K16	BT115867	0.0318251	0.873604	0.00401006	AT5G01020	0	Protein kinase superfamily protein	UG|Pta.19339|gb|CV035468	1e-90	Transcribed locus, moderately similar to NP_001066022.2 Os12g0121100 [Oryza sativa Japonica Group]
RW	GQ03707_K16	BT115867	0.0239755	0.873604	0.00434023	AT5G01020	0	Protein kinase superfamily protein	UG|Pta.19339|gb|CV035468	1e-90	Transcribed locus, moderately similar to NP_001066022.2 Os12g0121100 [Oryza sativa Japonica Group]
RW	GQ03707_L13	BT115870	0.0354408	0.873604	0.00388465	AT5G44640	6e-170	beta glucosidase 13	UG|Pta.5605|gb|DR095084	2e-163	Transcribed locus, weakly similar to NP_001053070.1 Os04g0474800 [Oryza sativa Japonica Group]
RW	GQ03708_B19	BT115891	0.0236845	0.873604	0.00435447	AT3G44110	0	DNAJ homologue 3	UG|Pta.629|gb|CO164513	5e-174	Transcribed locus, moderately similar to XP_001782829.1 predicted protein [Physcomitrella patens subsp. patens]
RW	GQ03708_B21	BT115892	0.0274827	0.873604	0.00418106	AT2G22500	2e-132	uncoupling protein 5	UG|Pta.831|gb|DT626283	5e-158	Transcribed locus, moderately similar to XP_002285693.1 PREDICTED: hypothetical protein [Vitis vinifera]
RW	GQ03708_J16	BT115907	0.00750356	0.75834	0.00569559	AT3G48080	4e-64	alpha/beta-Hydrolases superfamily protein	UG|Pta.8961|gb|CX646443	1e-105	Transcribed locus, weakly similar to XP_002462337.1 hypothetical protein SORBIDRAFT_02g024030 [Sorghum bicolor]
RW	GQ03709_E03	BT115946	0.0272535	0.873604	0.00419082	AT1G33420	5e-36	RING/FYVE/PHD zinc finger superfamily protein	UG|Pta.20696|gb|DR019055	5e-125	Transcribed locus, weakly similar to NP_001159230.1 hypothetical protein LOC100304316 [Zea mays]
RW	GQ03710_D22	BT116001	0.0438071	0.873604	0.00363769	AT1G13130	3e-67	Cellulase (glycosyl hydrolase family 5) protein	UG|Pta.2980|gb|DN449819	6e-40	Transcribed locus, weakly similar to NP_189245.1 Cellulase (glycosyl hydrolase family 5) protein [Arabidopsis thaliana]
RW	GQ03712_C02	BT116118	0.0168499	0.83859	0.00475153	AT2G30490	2e-135	cinnamate-4-hydroxylase	UG|Pta.7595|gb|AF096998	1e-161	Trans-cinnamate 4-hydroxylase (TC4H)
RW	GQ03712_C02	BT116118	0.0247334	0.873604	0.00430394	AT2G30490	2e-135	cinnamate-4-hydroxylase	UG|Pta.7595|gb|AF096998	1e-161	Trans-cinnamate 4-hydroxylase (TC4H)
RW	GQ03712_E21	BT116126	0.00629867	0.75834	0.00589998	AT4G21930	6e-18	Protein of unknown function, DUF584	UG|Pta.34389|gb|CX713050	9e-75	Transcribed locus, weakly similar to XP_001783393.1 predicted protein [Physcomitrella patens subsp. patens]
RW	GQ03712_E21	BT116126	0.0168581	0.83859	0.00475096	AT4G21930	6e-18	Protein of unknown function, DUF584	UG|Pta.34389|gb|CX713050	9e-75	Transcribed locus, weakly similar to XP_001783393.1 predicted protein [Physcomitrella patens subsp. patens]
RW	GQ03712_E21	BT116126	0.034855	0.873604	0.00390407	AT4G21930	6e-18	Protein of unknown function, DUF584	UG|Pta.34389|gb|CX713050	9e-75	Transcribed locus, weakly similar to XP_001783393.1 predicted protein [Physcomitrella patens subsp. patens]
RW	GQ03712_N21	BT116163	0.0400825	0.873604	0.00374122	AT4G13940	2e-171	S-adenosyl-L-homocysteine hydrolase	UG|Pta.10148|gb|DN458874	2e-145	Transcribed locus, strongly similar to NP_193130.1 adenosylhomocysteinase 1 [Arabidopsis thaliana]
RW	GQ03713_I07	BT116199	0.0455685	0.873604	0.00359176	AT5G55950	2e-157	Nucleotide/sugar transporter family protein	UG|Pta.11602|gb|DR097416	1e-120	Transcribed locus, moderately similar to XP_002265761.1 PREDICTED: hypothetical protein [Vitis vinifera]
RW	GQ03715_C05	BT116275	0.0161441	0.828979	0.00480144	AT1G17880	3e-44	basic transcription factor 3	UG|Pta.77|gb|CV033347	4e-115	Transcribed locus, moderately similar to XP_002265041.1 PREDICTED: hypothetical protein [Vitis vinifera]
RW	GQ03715_C05	BT116275	0.0191285	0.873473	0.0046036	AT1G17880	3e-44	basic transcription factor 3	UG|Pta.77|gb|CV033347	4e-115	Transcribed locus, moderately similar to XP_002265041.1 PREDICTED: hypothetical protein [Vitis vinifera]
RW	GQ03715_C05	BT116275	0.0322312	0.873604	0.00399528	AT1G17880	3e-44	basic transcription factor 3	UG|Pta.77|gb|CV033347	4e-115	Transcribed locus, moderately similar to XP_002265041.1 PREDICTED: hypothetical protein [Vitis vinifera]
RW	GQ03715_D02	BT116277	0.00887569	0.75834	0.00549953	AT1G76160	0	SKU5 similar 5	UG|Pta.14298|gb|CO200683	7e-178	Transcribed locus, weakly similar to NP_177743.1 SKU5 similar 5 protein [Arabidopsis thaliana]
RW	GQ03716_J16	BT116333	0.0483876	0.873604	0.00352183	AT5G23940	3e-136	HXXXD-type acyl-transferase family protein	UG|Pta.17363|gb|CX712753	7e-55	Transcribed locus, weakly similar to NP_181527.1 HXXXD-type acyl-transferase-like protein [Arabidopsis thaliana]
RW	GQ03718_H15	BT116425	0.0103384	0.75834	0.00532148	AT2G45660	3e-54	AGAMOUS-like 20	UG|Pta.17678|gb|CO367965	2e-66	Transcribed locus, weakly similar to XP_002302552.1 MIKC mads-box transcription factor SOC1 [Populus trichocarpa]
RW	GQ03718_H15	BT116425	0.0269844	0.873604	0.00420239	AT2G45660	3e-54	AGAMOUS-like 20	UG|Pta.17678|gb|CO367965	2e-66	Transcribed locus, weakly similar to XP_002302552.1 MIKC mads-box transcription factor SOC1 [Populus trichocarpa]
RW	GQ03719_M22	BT116497	0.0422671	0.873604	0.00367939	AT3G55610	0	delta 1-pyrroline-5-carboxylate synthase 2	UG|Pta.15636|gb|CF399907	3e-125	Transcribed locus, moderately similar to NP_973641.1 Gamma-glutamyl phosphate reductase [Arabidopsis thaliana]
RW	GQ03802_A02	BT116557	0.00301716	0.75834	0.00675987	AT5G41700	1e-49	ubiquitin conjugating enzyme 8	UG|Pta.24167|gb|DR080989	4e-65	Transcribed locus, strongly similar to NP_001154445.1 ubiquitin-conjugating enzyme E2 28 [Arabidopsis thaliana]
RW	GQ03802_H23	BT116582	0.0363529	0.873604	0.00385503	AT5G62000	2e-96	auxin response factor 2	UG|Pta.20606|gb|DT637317	6e-162	Transcribed locus, weakly similar to NP_001142397.1 hypothetical protein LOC100274571 [Zea mays]
RW	GQ03803_L08	BT116636	0.00704739	0.75834	0.00576882	AT4G18780	0	cellulose synthase family protein	UG|Pta.7498|gb|AY789650	0	Cellulose synthase catalytic subunit (CesA1)
RW	GQ03803_O08	BT116648	0.0201581	0.873604	0.00454246	AT3G02210	0	COBRA-like protein 1 precursor	UG|Pta.507|gb|DR163782	0	Transcribed locus, moderately similar to NP_001105970.1 brittle stalk-2-like protein 6 [Zea mays]
RW	GQ03804_D05	BT116664	0.039716	0.873604	0.00375193	AT5G10290	0	leucine-rich repeat transmembrane protein kinase family protein	UG|Pta.9961|gb|CO363405	5e-162	Transcribed locus, strongly similar to XP_002268913.1 PREDICTED: hypothetical protein, partial [Vitis vinifera]
RW	GQ03804_I11	BT116685	0.0480675	0.873604	0.00227129	AT3G06060	1e-30	NAD(P)-binding Rossmann-fold superfamily protein	UG|Pta.22443|gb|DR684951	2e-61	Transcribed locus, weakly similar to XP_001758395.1 predicted protein [Physcomitrella patens subsp. patens]
RW	GQ03807_P11	BT116853	0.0214361	0.873604	0.00447077	AT1G79620	0	Leucine-rich repeat protein kinase family protein	UG|Pta.7491|gb|DR090477	1e-100	Transcribed locus, weakly similar to NP_178080.2 leucine-rich repeat protein kinase-like protein [Arabidopsis thaliana]
RW	GQ03807_P11	BT116853	0.0256558	0.873604	0.00426125	AT1G79620	0	Leucine-rich repeat protein kinase family protein	UG|Pta.7491|gb|DR090477	1e-100	Transcribed locus, weakly similar to NP_178080.2 leucine-rich repeat protein kinase-like protein [Arabidopsis thaliana]
RW	GQ03808_P10	BT116899	0.0214061	0.873604	0.00447241	AT4G23820	0	Pectin lyase-like superfamily protein	UG|Pta.31|gb|DR052739	2e-153	Transcribed locus, moderately similar to NP_194113.1 glycoside hydrolase family 28 protein / polygalacturonase (pectinase) family protein [Arabidopsis thaliana]
RW	GQ03810_C17	BT116957	0.0251814	0.873604	0.00428301	AT3G16630	3e-110	P-loop containing nucleoside triphosphate hydrolases superfamily protein	UG|Pta.5365|gb|CO365435	2e-134	Transcribed locus, moderately similar to XP_001695175.1 predicted protein [Chlamydomonas reinhardtii]
RW	GQ03810_K09	BT116976	0.0279087	0.873604	0.00416313	AT5G17420	0	Cellulose synthase family protein	UG|Pta.511|gb|AY789652	0	Cellulose synthase catalytic subunit (CesA3)
RW	GQ03810_N15	BT116992	0.0325141	0.873604	0.00265751	AT1G25280	4e-61	tubby like protein 10	UG|Pta.3215|gb|DR110450	8e-125	Transcribed locus, weakly similar to XP_002266692.1 PREDICTED: hypothetical protein [Vitis vinifera]
RW	GQ03810_O10	BT116995	0.038918	0.873604	0.00377558	AT5G55600	7e-109	agenet domain-containing protein / bromo-adjacent homology (BAH) domain-containing protein	UG|Pta.1766|gb|CO364081	4e-43	Transcribed locus, weakly similar to NP_001061860.1 Os08g0431100 [Oryza sativa Japonica Group]
RW	GQ03811_D01	BT117021	0.022865	0.873604	0.00439553	AT5G03040	7e-69	IQ-domain 2	UG|Pta.9263|gb|DR014010	6e-137	Transcribed locus, weakly similar to XP_002277282.1 PREDICTED: hypothetical protein [Vitis vinifera]
RW	GQ03811_D01	BT117021	0.0362965	0.873604	0.00385684	AT5G03040	7e-69	IQ-domain 2	UG|Pta.9263|gb|DR014010	6e-137	Transcribed locus, weakly similar to XP_002277282.1 PREDICTED: hypothetical protein [Vitis vinifera]
RW	GQ03811_E01	BT117023	0.0460257	0.873604	0.00358013	AT5G48930	0	hydroxycinnamoyl-CoA shikimate/quinate hydroxycinnamoyl transferase	UG|Pta.2312|gb|DR057489	3e-138	Transcribed locus, moderately similar to NP_199704.1 hydroxycinnamoyl-CoA shikimate/quinate hydroxycinnamoyl transferase [Arabidopsis thaliana]
RW	GQ03812_F05	BT117075	0.00499619	0.75834	0.00617055				UG|Pta.1358|gb|DR051868	2e-66	Transcribed locus, weakly similar to NP_187123.1 hevein-like protein [Arabidopsis thaliana]
RW	GQ03812_F08	BT117076	0.00446652	0.75834	0.00630146				UG|Pta.12823|gb|BF609787	3e-26	Transcribed locus
RW	GQ03812_G05	BT117079	0.043211	0.873604	0.00365365				UG|Pta.7303|gb|DR051066	7e-47	Transcribed locus, weakly similar to XP_002285919.1 PREDICTED: hypothetical protein [Vitis vinifera]
RW	GQ03815_B15	BT117212	0.0389604	0.873604	0.00377431	AT5G07050	5e-154	nodulin MtN21 /EamA-like transporter family protein	UG|Pta.2734|gb|DR110715	1e-133	Transcribed locus, moderately similar to XP_002323220.1 predicted protein [Populus trichocarpa]
RW	GQ03815_F15	BT117230	0.0157122	0.828979	0.00483308	AT2G39900	3e-98	GATA type zinc finger transcription factor family protein	UG|Pta.10301|gb|DR015870	3e-150	Transcribed locus, moderately similar to NP_001049655.1 Os03g0266100 [Oryza sativa Japonica Group]
RW	GQ03815_L12	BT117241	0.0431353	0.873604	0.0036557	AT5G05850	5e-120	plant intracellular ras group-related LRR 1	UG|Pta.17309|gb|DN465573	7e-150	Transcribed locus, weakly similar to NP_001053082.1 Os04g0476700 [Oryza sativa Japonica Group]
RW	GQ03815_L12	BT117241	0.0379959	0.873604	0.00380352	AT5G05850	5e-120	plant intracellular ras group-related LRR 1	UG|Pta.17309|gb|DN465573	7e-150	Transcribed locus, weakly similar to NP_001053082.1 Os04g0476700 [Oryza sativa Japonica Group]
RW	GQ03815_L12	BT117241	0.0297902	0.873604	0.00408708	AT5G05850	5e-120	plant intracellular ras group-related LRR 1	UG|Pta.17309|gb|DN465573	7e-150	Transcribed locus, weakly similar to NP_001053082.1 Os04g0476700 [Oryza sativa Japonica Group]
RW	GQ03816_G15	BT117279	0.0475976	0.873604	0.00354101	AT4G15560	0	Deoxyxylulose-5-phosphate synthase	UG|Pta.11746|gb|EU862297	0	1-deoxy-D-xylulose 5-phosphate synthase type II
RW	GQ03817_P18	BT117367	0.0465562	0.873604	0.00356678				UG|Pta.7607|gb|CF399301	2e-46	Transcribed locus
RW	GQ03818_K09	BT117395	0.0378676	0.873604	0.00380746	AT4G13930	0	serine hydroxymethyltransferase 4	UG|Pta.24116|gb|DR110247	0	Transcribed locus, moderately similar to XP_002266276.1 PREDICTED: hypothetical protein [Vitis vinifera]
RW	GQ03819_I08	BT117438	0.00798759	0.75834	0.0056226	AT2G39050	1e-53	hydroxyproline-rich glycoprotein family protein	UG|Pta.81|gb|DT625464	2e-161	Transcribed locus, weakly similar to XP_002972431.1 hypothetical protein SELMODRAFT_148346 [Selaginella moellendorffii]
RW	GQ03819_I08	BT117438	0.032559	0.873604	0.00398349	AT2G39050	1e-53	hydroxyproline-rich glycoprotein family protein	UG|Pta.81|gb|DT625464	2e-161	Transcribed locus, weakly similar to XP_002972431.1 hypothetical protein SELMODRAFT_148346 [Selaginella moellendorffii]
RW	GQ03904_P01	BT117609	0.0447252	0.873604	0.00361353	AT3G12500	1e-105	basic chitinase	UG|Pta.6573|gb|DR117318	3e-157	Transcribed locus, moderately similar to XP_002488863.1 hypothetical protein SORBIDRAFT_3219s002010 [Sorghum bicolor]
RW	GQ03906_G22	BT117651	0.00966823	0.75834	0.0053997	AT3G51240	2e-176	flavanone 3-hydroxylase	UG|Pta.3002|gb|DR095210	2e-119	Transcribed locus, moderately similar to NP_190692.1 Naringenin,2-oxoglutarate 3-dioxygenase [Arabidopsis thaliana]
RW	GQ03911_P09	BT117777	0.0159313	0.828979	0.00481692	AT2G33700	3e-101	Protein phosphatase 2C family protein	UG|Pta.16184|gb|DR093332	3e-166	Transcribed locus, weakly similar to XP_002467579.1 hypothetical protein SORBIDRAFT_01g030380 [Sorghum bicolor]
RW	GQ03912_B09	BT117779	0.0144412	0.810432	0.00493148				UG|Pta.16051|gb|CV136749	2e-65	Transcribed locus
RW	GQ03912_H23	EX433116	0.0014872	0.633383	0.00758706	AT5G49720	5e-151	glycosyl hydrolase 9A1	UG|Pta.4684|gb|EF619968	0	Endoglucanase (Kor1)
RW	GQ03912_H23	EX433116	0.0368132	0.873604	0.00384037	AT5G49720	5e-151	glycosyl hydrolase 9A1	UG|Pta.4684|gb|EF619968	0	Endoglucanase (Kor1)
RW	GQ03913_C18	BT117813	0.0455449	0.873604	0.00359236	AT3G04730	2e-52	indoleacetic acid-induced protein 16	UG|Pta.15414|gb|CF390315	6e-87	Transcribed locus, moderately similar to XP_002264963.1 PREDICTED: hypothetical protein [Vitis vinifera]
RW	GQ03914_A08	BT117839	0.0359515	0.873604	0.00386797	AT3G46620	6e-25	zinc finger (C3HC4-type RING finger) family protein	UG|Pta.9705|gb|DR024905	2e-30	Transcribed locus, weakly similar to XP_001773353.1 predicted protein [Physcomitrella patens subsp. patens]
RW	GQ03917_C17	BT117918	0.00903474	0.75834	0.0054788	AT2G43750	0	O-acetylserine (thiol) lyase B	UG|Pta.9284|gb|CX712222	5e-137	Transcribed locus, moderately similar to NP_181903.1 cysteine synthase [Arabidopsis thaliana]
RW	GQ03918_A18	BT117941	0.00178597	0.633383	0.00737294	AT3G56860	7e-83	UBP1-associated protein 2A	UG|Pta.3474|gb|DN462617	3e-147	Transcribed locus, weakly similar to XP_001764798.1 predicted protein [Physcomitrella patens subsp. patens]
RW	GQ03918_A19	BT117942	0.0363099	0.873604	0.00385641	AT5G61030	4e-43	glycine-rich RNA-binding protein 3	UG|Pta.5601|gb|DR088906	4e-128	Transcribed locus, weakly similar to XP_002442178.1 hypothetical protein SORBIDRAFT_08g015580 [Sorghum bicolor]
RW	GQ04001_J17	BT118047	0.00822138	0.75834	0.00558893	AT3G11810	6e-42	unknown protein@ BEST Arabidopsis thaliana protein match is: unknown protein (TAIR:AT2G03330.1)@ Has 141 Blast hits to 141 proteins in 21 species: Archae - 0@ Bacteria - 9@ Metazoa - 0@ Fungi - 0@ Plants - 131@ Viruses - 0@ Other Eukaryotes - 1 (source: NCBI BLink).	UG|Pta.12502|gb|DR101702	1e-142	Transcribed locus, weakly similar to NP_187787.1 uncharacterized protein [Arabidopsis thaliana]
RW	GQ04001_L07	BT118053	0.0317448	0.873604	0.004013	AT1G13450	4e-113	Homeodomain-like superfamily protein	UG|Pta.9857|gb|DR682749	2e-108	Transcribed locus, weakly similar to NP_172802.2 DNA binding protein GT-1 [Arabidopsis thaliana]
RW	GQ04001_O23	BT118064	0.00693299	0.75834	0.00578793	AT3G21510	4e-54	histidine-containing phosphotransmitter 1	UG|Pta.16648|gb|CO169791	7e-118	Transcribed locus, weakly similar to XP_002312719.1 histidine phosphotransfer protein [Populus trichocarpa]
RW	GQ04001_O23	BT118064	0.00909388	0.75834	0.00547118	AT3G21510	4e-54	histidine-containing phosphotransmitter 1	UG|Pta.16648|gb|CO169791	7e-118	Transcribed locus, weakly similar to XP_002312719.1 histidine phosphotransfer protein [Populus trichocarpa]
RW	GQ04003_D05	BT118169	0.00888527	0.75834	0.00549827	AT4G23100	0	glutamate-cysteine ligase
RW	GQ04003_D05	BT118169	0.0379701	0.873604	0.00380431	AT4G23100	0	glutamate-cysteine ligase
RW	GQ04006_P18	BT118500	0.04614	0.873604	0.00231136	AT3G08720	8e-176	serine/threonine protein kinase 2	UG|Pta.6163|gb|DR014911	5e-180	Transcribed locus, weakly similar to XP_001693559.1 ribosomal protein S6 kinase [Chlamydomonas reinhardtii]
RW	GQ04007_A07	BT118503	0.0336541	0.873604	0.00394493	AT5G08640	1e-108	flavonol synthase 1	UG|Pta.3029|gb|DR093233	5e-94	Transcribed locus, weakly similar to NP_194019.1 leucoanthocyanidin dioxygenase [Arabidopsis thaliana]
RW	GQ04007_A07	BT118503	0.0260719	0.873604	0.0042425	AT5G08640	1e-108	flavonol synthase 1	UG|Pta.3029|gb|DR093233	5e-94	Transcribed locus, weakly similar to NP_194019.1 leucoanthocyanidin dioxygenase [Arabidopsis thaliana]
RW	GQ04008_E05	BT118619	0.0308243	0.873604	0.0040473	AT5G65700	2e-142	Leucine-rich receptor-like protein kinase family protein	UG|Pta.15254|gb|DT634229	6e-142	Transcribed locus, moderately similar to NP_001169902.1 hypothetical protein LOC100383797 [Zea mays]
RW	GQ04010_B06	BT118775	0.0496457	0.873604	0.00349193				UG|Pta.11958|gb|DR052402	2e-84	Transcribed locus, weakly similar to XP_002990439.1 hypothetical protein SELMODRAFT_448021 [Selaginella moellendorffii]
RW	GQ04010_H14	BT118808	0.0377162	0.873604	0.00381213	AT3G26710	4e-71	cofactor assembly of complex C	UG|Pta.19730|gb|DR019766	1e-151	Transcribed locus, moderately similar to NP_566797.1 cofactor assembly of complex C [Arabidopsis thaliana]
RW	GQ04010_H14	BT118808	0.0384139	0.873604	0.00379077	AT3G26710	4e-71	cofactor assembly of complex C	UG|Pta.19730|gb|DR019766	1e-151	Transcribed locus, moderately similar to NP_566797.1 cofactor assembly of complex C [Arabidopsis thaliana]
RW	GQ04012_D01	BT118944	0.0213316	0.873604	0.00447647				UG|Pta.11369|gb|DR687131	1e-123	Transcribed locus, weakly similar to XP_001785395.1 predicted protein [Physcomitrella patens subsp. patens]
RW	GQ04101_A06	BT119069	0.0139137	0.799131	0.00497489	AT3G09500	1e-67	Ribosomal L29 family protein	UG|Pta.11392|gb|DT626601	2e-112	Transcribed locus, strongly similar to NP_187561.1 60S ribosomal protein L35-1 [Arabidopsis thaliana]
RW	GQ04101_H16	BT119101	0.0330145	0.873604	0.0039673				UG|Pta.22778|gb|DR688824	3e-20	Transcribed locus
RW	GQ04104_C02	BT119318	0.0303007	0.873604	0.00406727	AT3G52190	1e-69	phosphate transporter traffic facilitator1	UG|Pta.6652|gb|DT633251	1e-139	Transcribed locus, weakly similar to NP_001059077.1 Os07g0187700 [Oryza sativa Japonica Group]
RW	GQ04105_B09	BT119397	0.0104084	0.75834	0.00381809	AT5G08520	3e-75	Duplicated homeodomain-like superfamily protein	UG|Pta.22533|gb|DT636482	1e-66	Transcribed locus, weakly similar to NP_196469.1 duplicated SANT DNA-binding domain-containing protein [Arabidopsis thaliana]
RW	GQ04106_A18	BT119463	0.0296003	0.873604	0.00409453				UG|Pta.11410|gb|DR092919	3e-66	Transcribed locus, weakly similar to NP_001052553.1 Os04g0364800 [Oryza sativa Japonica Group]
RW	GQ04106_B20	BT119470	0.0410572	0.873604	0.00242612	AT2G01630	0	O-Glycosyl hydrolases family 17 protein	UG|Pta.8637|gb|CO364895	2e-152	Transcribed locus, moderately similar to XP_002314794.1 predicted protein [Populus trichocarpa]
RW	GQ04106_P02	BT119543	0.0133669	0.785824	0.0035595	AT3G51730	1e-42	saposin B domain-containing protein	UG|Pta.12321|gb|DR388007	1e-165	Transcribed locus, weakly similar to NP_001042117.2 Os01g0166700 [Oryza sativa Japonica Group]
RW	GQ04107_J01	BT119591	0.0477032	0.873604	0.00353842	AT2G26710	7e-90	Cytochrome P450 superfamily protein	UG|Pta.22950|gb|DT638698	5e-67	Transcribed locus, weakly similar to NP_180239.1 PHYB activation tagged suppressor 1 protein [Arabidopsis thaliana]
RW	GQ04110_C03	BT119793	0.0232615	0.873604	0.00437548	AT2G28470	0	beta-galactosidase 8	UG|Pta.5679|gb|DR093529	5e-171	Transcribed locus, weakly similar to NP_001189624.1 beta-galactosidase 8 [Arabidopsis thaliana]
RW	GQ04111_B03	BT119846	0.0020837	0.655367	0.00719263	AT2G46740	6e-49	D-arabinono-1,4-lactone oxidase family protein	UG|Pta.7682|gb|BM427765	4e-94	Transcribed locus, weakly similar to NP_001045738.1 Os02g0124400 [Oryza sativa Japonica Group]
RW	GQ04112_G17	BT119920	0.00547247	0.75834	0.00606419	AT3G02470	3e-124	S-adenosylmethionine decarboxylase	UG|Pta.655|gb|DT624923	1e-156	Transcribed locus, weakly similar to NP_001078093.1 S-adenosylmethionine decarboxylase 1 beta chain [Arabidopsis thaliana]
RW	GQ04113_E15	EX445311	0.0108712	0.75834	0.00526282	AT1G12900	6e-130	glyceraldehyde 3-phosphate dehydrogenase A subunit 2	UG|Pta.598|gb|CO360904	1e-157	Transcribed locus, strongly similar to NP_001117276.1 glyceraldehyde-3-phosphate dehydrogenase (NADP+) (phosphorylating) [Arabidopsis thaliana]
RW	WS00712_G19	CO240032	0.0450413	0.873604	0.00360532	AT5G53370	1e-74	pectin methylesterase PCR fragment F	UG|Pta.16589|gb|DR070485	4e-83	Transcribed locus, weakly similar to NP_566379.1 pectinesterase 25 [Arabidopsis thaliana]
RW	WS00729_F23	DR571522	0.00191311	0.633383	0.00729251	AT1G20510	6e-55	OPC-8:0 CoA ligase1	UG|Pta.21704|gb|DR101710	6e-84	Transcribed locus, weakly similar to NP_001140329.1 hypothetical protein LOC100272376 [Zea mays]
RW	WS00842_G22	DR594992	0.0362235	0.873604	0.00385919	AT3G21360	4e-16	2-oxoglutarate (2OG) and Fe(II)-dependent oxygenase superfamily protein	UG|Pta.11767|gb|DR100940	1e-56	Transcribed locus, weakly similar to XP_002298245.1 predicted protein [Populus trichocarpa]
WD	GQ0023_E23	CK440030	0.0299776	0.843469	0.00409833	AT2G32800	1e-67	protein kinase family protein	UG|Pta.15409|gb|DT624399	3e-143	Transcribed locus, weakly similar to XP_002437943.1 hypothetical protein SORBIDRAFT_10g005275 [Sorghum bicolor]
WD	GQ0023_E23	CK440030	0.033481	0.843469	0.00396892	AT2G32800	1e-67	protein kinase family protein	UG|Pta.15409|gb|DT624399	3e-143	Transcribed locus, weakly similar to XP_002437943.1 hypothetical protein SORBIDRAFT_10g005275 [Sorghum bicolor]
WD	GQ0031_E09	BT100604	0.043957	0.864825	0.00365024	AT2G36870	2e-99	xyloglucan endotransglucosylase/hydrolase 32	UG|Pta.5279|gb|DR182225	6e-147	Transcribed locus, weakly similar to XP_002313534.1 predicted protein [Populus trichocarpa]
WD	GQ00411_E18	BT100691	0.0282469	0.843469	0.00416796	AT1G09610	2e-92	Protein of unknown function (DUF579)	UG|Pta.5872|gb|DR069595	3e-151	Transcribed locus, weakly similar to XP_002327376.1 predicted protein [Populus trichocarpa]
WD	GQ00411_E18	BT100691	0.0253344	0.843469	0.0042954	AT1G09610	2e-92	Protein of unknown function (DUF579)	UG|Pta.5872|gb|DR069595	3e-151	Transcribed locus, weakly similar to XP_002327376.1 predicted protein [Populus trichocarpa]
WD	GQ00411_H03	BT100697	0.0404291	0.849329	0.00374816	AT5G06770	2e-47	KH domain-containing protein / zinc finger (CCCH type) family protein	UG|Pta.34373|gb|CO368138	5e-166	Transcribed locus, weakly similar to XP_002273052.1 PREDICTED: hypothetical protein [Vitis vinifera]
WD	GQ00411_M18	BT100706	0.0193371	0.790355	0.00461183	AT5G13000	7e-121	glucan synthase-like 12	UG|Pta.5485|gb|AI812992	9e-127	Transcribed locus, moderately similar to NP_196804.6 callose synthase [Arabidopsis thaliana]
WD	GQ00411_M18	BT100706	0.0278579	0.843469	0.0041842	AT5G13000	7e-121	glucan synthase-like 12	UG|Pta.5485|gb|AI812992	9e-127	Transcribed locus, moderately similar to NP_196804.6 callose synthase [Arabidopsis thaliana]
WD	GQ00411_M18	BT100706	0.0288521	0.843469	0.00414314	AT5G13000	7e-121	glucan synthase-like 12	UG|Pta.5485|gb|AI812992	9e-127	Transcribed locus, moderately similar to NP_196804.6 callose synthase [Arabidopsis thaliana]
WD	GQ00411_M18	BT100706	0.0325475	0.843469	0.00400203	AT5G13000	7e-121	glucan synthase-like 12	UG|Pta.5485|gb|AI812992	9e-127	Transcribed locus, moderately similar to NP_196804.6 callose synthase [Arabidopsis thaliana]
WD	GQ00411_P24	BT100713	0.00406702	0.728277	0.0064401				UG|Pta.14446|gb|DR069774	1e-85	Transcribed locus
WD	GQ00412_P07	BT100732	0.00673468	0.728277	0.0058483	AT3G01140	0.0000000000001	myb domain protein 106	UG|Pta.22238|gb|DR682392	0.000000000000003	Transcribed locus
WD	GQ0044_C22	BT100787	0.00221236	0.728277	0.00715497	AT5G48150	3e-113	GRAS family transcription factor	UG|Pta.19811|gb|CX648175	2e-143	Transcribed locus, moderately similar to NP_001064453.1 Os10g0369600 [Oryza sativa Japonica Group]
WD	GQ0046_F04	BT100815	0.0471828	0.864825	0.00356736	AT5G57460	4e-116	unknown protein@ FUNCTIONS IN: molecular_function unknown@ INVOLVED IN: biological_process unknown@ LOCATED IN: plasma membrane, chloroplast@ EXPRESSED IN: 23 plant structures@ EXPRESSED DURING: 13 growth stages@ Has 166 Blast hits to 166 proteins in 41 species: Archae - 0@ Bacteria - 0@ Metazoa - 112@ Fungi - 4@ Plants - 36@ Viruses - 0@ Other Eukaryotes - 14 (source: NCBI BLink).	UG|Pta.3594|gb|DT637758	3e-162	Transcribed locus, weakly similar to NP_200555.1 uncharacterized protein [Arabidopsis thaliana]
WD	GQ01304_A08	GT738487	0.0319161	0.843469	0.00402496	AT3G06150	0	unknown protein@ BEST Arabidopsis thaliana protein match is: unknown protein (TAIR:AT5G19060.1)@ Has 61 Blast hits to 59 proteins in 10 species: Archae - 0@ Bacteria - 0@ Metazoa - 3@ Fungi - 0@ Plants - 58@ Viruses - 0@ Other Eukaryotes - 0 (source: NCBI BLink).	UG|Pta.3636|gb|DT631554	0	Transcribed locus, weakly similar to NP_187266.1 uncharacterized protein [Arabidopsis thaliana]
WD	GQ01307_E10	BT101555	0.0415837	0.852713	0.0037152	AT2G32300	2e-27	uclacyanin 1	UG|Pta.16369|gb|DR385594	3e-60	Transcribed locus, weakly similar to XP_002466248.1 hypothetical protein SORBIDRAFT_01g004320 [Sorghum bicolor]
WD	GQ0131_M22	BT101851	0.00795867	0.728277	0.00565244	AT1G11545	2e-132	xyloglucan endotransglucosylase/hydrolase 8	UG|Pta.34138|gb|CO367672	3e-109	Transcribed locus, weakly similar to XP_002967373.1 hypothetical protein SELMODRAFT_86718 [Selaginella moellendorffii]
WD	GQ0131_M22	BT101851	0.0429111	0.862275	0.00367843	AT1G11545	2e-132	xyloglucan endotransglucosylase/hydrolase 8	UG|Pta.34138|gb|CO367672	3e-109	Transcribed locus, weakly similar to XP_002967373.1 hypothetical protein SELMODRAFT_86718 [Selaginella moellendorffii]
WD	GQ0131_M22	BT101851	0.0462911	0.864825	0.00358969	AT1G11545	2e-132	xyloglucan endotransglucosylase/hydrolase 8	UG|Pta.34138|gb|CO367672	3e-109	Transcribed locus, weakly similar to XP_002967373.1 hypothetical protein SELMODRAFT_86718 [Selaginella moellendorffii]
WD	GQ0133_K12	BT101933	0.0285252	0.843469	0.00415648	AT4G33860	4e-161	Glycosyl hydrolase family 10 protein	UG|Pta.20659|gb|DR014476	2e-60	Transcribed locus, weakly similar to XP_002301133.1 predicted protein [Populus trichocarpa]
WD	GQ0161_C14	BT101986	0.0207528	0.805808	0.00452906	AT3G56340	9e-33	Ribosomal protein S26e family protein	UG|Pta.7613|gb|DR078420	5e-87	Transcribed locus, strongly similar to XP_002279872.1 PREDICTED: hypothetical protein [Vitis vinifera]
WD	GQ0165_B14	BT102049	0.00469119	0.728277	0.00627254	AT1G12260	1e-113	NAC 007	UG|Pta.6179|gb|DR048970	2e-145	Transcribed locus, moderately similar to NP_201431.1 NAC domain containing protein 105 [Arabidopsis thaliana]
WD	GQ0166_E14	BT102096	0.0138597	0.769676	0.00500208	AT5G25610	2e-60	BURP domain-containing protein	UG|Pta.12218|gb|CO413176	6e-129	Transcribed locus, weakly similar to NP_001132751.1 hypothetical protein LOC100194238 [Zea mays]
WD	GQ0166_N07	DV981222	0.027977	0.843469	0.00417921	AT2G36910	7e-144	ATP binding cassette subfamily B1	UG|Pta.34272|gb|DR080341	1e-97	Transcribed locus, weakly similar to XP_001631653.1 predicted protein [Nematostella vectensis]
WD	GQ0166_N07	DV981222	0.0461955	0.864825	0.00359211	AT2G36910	7e-144	ATP binding cassette subfamily B1	UG|Pta.34272|gb|DR080341	1e-97	Transcribed locus, weakly similar to XP_001631653.1 predicted protein [Nematostella vectensis]
WD	GQ0168_C09	BT102184	0.0281755	0.843469	0.00417093	AT1G33250	1e-92	Protein of unknown function (DUF604)	UG|Pta.17500|gb|DR060071	7e-38	Transcribed locus, moderately similar to XP_002270850.1 PREDICTED: hypothetical protein [Vitis vinifera]
WD	GQ0168_D08	BT102187	0.0119606	0.768414	0.00517481	AT1G71695	1e-141	Peroxidase superfamily protein	UG|Pta.5586|gb|DR094945	1e-121	Transcribed locus, weakly similar to XP_002306715.1 predicted protein [Populus trichocarpa]
WD	GQ0174_F12	BT102280	0.031936	0.843469	0.00402423	AT4G30610	1e-168	alpha/beta-Hydrolases superfamily protein	UG|Pta.22629|gb|DT633982	5e-131	Transcribed locus, weakly similar to NP_194790.1 carboxypeptidase D [Arabidopsis thaliana]
WD	GQ0177_D02	BT102304	0.0477176	0.864825	0.00355417
WD	GQ0177_G13	GT739903	0.00562951	0.728277	0.00605858	AT1G77380	7e-176	amino acid permease 3	UG|Pta.34542|gb|DR690423	2e-162	Transcribed locus, weakly similar to XP_002974163.1 hypothetical protein SELMODRAFT_100110 [Selaginella moellendorffii]
WD	GQ0177_O09	BT102312	0.006983	0.728277	0.00580583	AT1G49720	9e-41	abscisic acid responsive element-binding factor 1	UG|Pta.16212|gb|DR021090	6e-123	Transcribed locus, moderately similar to XP_002265747.1 PREDICTED: hypothetical protein [Vitis vinifera]
WD	GQ0183_A06	BT102361	0.0052005	0.728277	0.00615159	AT3G12500	5e-129	basic chitinase	UG|Pta.6573|gb|DR117318	4e-161	Transcribed locus, moderately similar to XP_002488863.1 hypothetical protein SORBIDRAFT_3219s002010 [Sorghum bicolor]
WD	GQ0195_N02	BT102514	0.000180291	0.567767	0.0101043	AT3G17390	0	S-adenosylmethionine synthetase family protein	UG|Pta.11623|gb|DR160342	0	Transcribed locus, strongly similar to NP_188365.1 S-adenosylmethionine synthase 4 [Arabidopsis thaliana]
WD	GQ0196_H05	BT102555	0.0399912	0.846045	0.00376091	AT1G31830	8e-153	Amino acid permease family protein	UG|Pta.20583|gb|DR011447	1e-78	Transcribed locus, moderately similar to XP_002304384.1 neutral amino acid transport protein [Populus trichocarpa]
WD	GQ0197_K07	BT102600	0.0132286	0.769676	0.0050567	AT4G00730	1e-169	Homeobox-leucine zipper family protein / lipid-binding START domain-containing protein	UG|Pta.20265|gb|DR693174	2e-75	Transcribed locus, moderately similar to NP_567274.1 homeobox-leucine zipper protein PROTODERMAL FACTOR 2 [Arabidopsis thaliana]
WD	GQ0201_M19	BT102857	0.0195396	0.791455	0.00459963	AT2G25810	3e-106	tonoplast intrinsic protein 4@1	UG|Pta.3611|gb|DR052109	2e-87	Transcribed locus, moderately similar to NP_001047632.1 Os02g0658100 [Oryza sativa Japonica Group]
WD	GQ02014_L23	BT102770	0.0164609	0.782692	0.00480051	AT3G02210	2e-140	COBRA-like protein 1 precursor	UG|Pta.16993|gb|DR091472	0	Transcribed locus, weakly similar to NP_001060219.2 Os07g0604300 [Oryza sativa Japonica Group]
WD	GQ0203_D12	BT102917	0.0138591	0.769676	0.00500214	AT5G48020	1e-179	2-oxoglutarate (2OG) and Fe(II)-dependent oxygenase superfamily protein	UG|Pta.4095|gb|CO164521	2e-177	Transcribed locus, moderately similar to XP_002457694.1 hypothetical protein SORBIDRAFT_03g011745 [Sorghum bicolor]
WD	GQ0203_E11	BT102919	0.0466604	0.864825	0.00358039	AT1G25390	1e-76	Protein kinase superfamily protein	UG|Pta.19748|gb|CX649918	2e-113	Transcribed locus, weakly similar to NP_173910.1 protein kinase-like protein [Arabidopsis thaliana]
WD	GQ0203_E21	BT102923	0.022656	0.830016	0.00442628	AT5G01180	3e-143	peptide transporter 5	UG|Pta.7858|gb|BG318003	3e-103	Transcribed locus, moderately similar to NP_195738.1 peptide transporter PTR5 [Arabidopsis thaliana]
WD	GQ0203_O10	BT102953	0.0381425	0.843993	0.00381632	AT4G22880	1e-142	leucoanthocyanidin dioxygenase	UG|Pta.3029|gb|DR093233	5e-171	Transcribed locus, weakly similar to NP_194019.1 leucoanthocyanidin dioxygenase [Arabidopsis thaliana]
WD	GQ0206_N10	BT103114	0.0187589	0.782692	0.0046474	AT2G36830	8e-82	gamma tonoplast intrinsic protein	UG|Pta.5571|gb|CN785462	4e-148	Transcribed locus, moderately similar to NP_181221.1 aquaporin TIP1-1 [Arabidopsis thaliana]
WD	GQ0207_I11	BT103160	0.0265165	0.843469	0.004242	AT3G01470	2e-48	homeobox 1	UG|Pta.15604|gb|DR069764	4e-93	Transcribed locus, moderately similar to XP_002978617.1 hypothetical protein SELMODRAFT_108871 [Selaginella moellendorffii]
WD	GQ0208_A13	BT103188	0.0314559	0.843469	0.00404197	AT3G54470	6e-167	uridine 5'-monophosphate synthase / UMP synthase (PYRE-F) (UMPS)	UG|Pta.5952|gb|CX648210	1e-133	Transcribed locus, moderately similar to XP_001756966.1 predicted protein [Physcomitrella patens subsp. patens]
WD	GQ0208_B04	BT103189	0.0150565	0.773625	0.00490501	AT4G17500	4e-34	ethylene responsive element binding factor 1	UG|Pta.19444|gb|CV137091	1e-102	Transcribed locus, weakly similar to XP_002961206.1 hypothetical protein SELMODRAFT_68470 [Selaginella moellendorffii]
WD	GQ0208_G20	DV984936	0.030127	0.843469	0.00409251	AT1G09410	8e-106	pentatricopeptide (PPR) repeat-containing protein	UG|Pta.19297|gb|CV033208	7e-88	Transcribed locus, weakly similar to XP_002284545.1 PREDICTED: hypothetical protein [Vitis vinifera]
WD	GQ0208_I19	BT103207	0.0365976	0.843469	0.00386472	AT2G26520	6e-16	unknown protein@ BEST Arabidopsis thaliana protein match is: unknown protein (TAIR:AT3G57500.1)@ Has 51 Blast hits to 51 proteins in 11 species: Archae - 0@ Bacteria - 1@ Metazoa - 0@ Fungi - 0@ Plants - 50@ Viruses - 0@ Other Eukaryotes - 0 (source: NCBI BLink).	UG|Pta.9461|gb|DR017295	3e-98	Transcribed locus, weakly similar to XP_002330279.1 predicted protein [Populus trichocarpa]
WD	GQ0209_O21	BT103253	0.0358597	0.843469	0.00388856	AT4G37530	2e-81	Peroxidase superfamily protein	UG|Pta.13221|gb|DR021541	5e-153	Transcribed locus, weakly similar to NP_195469.1 peroxidase 51 [Arabidopsis thaliana]
WD	GQ0209_O21	BT103253	0.0414722	0.852713	0.00371835	AT4G37530	2e-81	Peroxidase superfamily protein	UG|Pta.13221|gb|DR021541	5e-153	Transcribed locus, weakly similar to NP_195469.1 peroxidase 51 [Arabidopsis thaliana]
WD	GQ02511_A12	BT103365	0.00353077	0.728277	0.00660607	AT3G60800	2e-140	DHHC-type zinc finger family protein	UG|Pta.13668|gb|CX713026	3e-127	Transcribed locus, moderately similar to NP_191639.2 putative S-acyltransferase [Arabidopsis thaliana]
WD	GQ0252_K19	CO487877	0.0272842	0.843469	0.00420857				UG|Pta.1211|gb|CO364510	7e-32	Transcribed locus, strongly similar to NP_198236.1 GDP-mannose 3,5-epimerase [Arabidopsis thaliana]
WD	GQ0254_G19	BT103470	0.025019	0.843469	0.00431008	AT1G22900	1e-23	Disease resistance-responsive (dirigent-like protein) family protein	UG|Pta.8070|gb|DR092488	1e-83	Transcribed locus, weakly similar to XP_002966352.1 hypothetical protein SELMODRAFT_6118 [Selaginella moellendorffii]
WD	GQ0257_G16	BT103570	0.0298075	0.843469	0.00410499	AT1G31190	4e-171	myo-inositol monophosphatase like 1	UG|Pta.7090|gb|DT634128	5e-166	Transcribed locus, moderately similar to NP_564376.1 myo-inositol monophosphatase like 1 [Arabidopsis thaliana]
WD	GQ0259_K02	BT103625	0.0134134	0.769676	0.00504044				UG|Pta.12217|gb|DR019267	9e-149	Transcribed locus
WD	GQ02772_C03	DV998222	0.00714532	0.728277	0.00577888
WD	GQ02772_F07	DV997365	0.00928212	0.733805	0.00547205	AT2G44230	2e-16	Plant protein of unknown function (DUF946)
WD	GQ02772_F07	DV997365	0.0355848	0.843469	0.00257937	AT2G44230	2e-16	Plant protein of unknown function (DUF946)
WD	GQ02801_L07	BT103757	0.0152439	0.776179	0.00489052	AT3G12390	3e-63	Nascent polypeptide-associated complex (NAC), alpha subunit family protein	UG|Pta.3388|gb|CO167656	2e-118	Transcribed locus, moderately similar to NP_001055369.2 Os05g0373700 [Oryza sativa Japonica Group]
WD	GQ02802_O10	BT103840	0.0491882	0.864825	0.00351865	AT2G45660	3e-40	AGAMOUS-like 20	UG|Pta.11589|gb|CO169756	2e-59	Transcribed locus, weakly similar to XP_002277773.1 PREDICTED: MADS-box protein [Vitis vinifera]
WD	GQ02803_N14	BT103898	0.0317481	0.843469	0.00403114	AT5G05340	3e-129	Peroxidase superfamily protein	UG|Pta.14939|gb|DR023270	9e-142	Transcribed locus, moderately similar to XP_002268259.1 PREDICTED: hypothetical protein [Vitis vinifera]
WD	GQ02806_K15	BT104116	0.00619155	0.728277	0.00594694	AT3G57300	3e-110	INO80 ortholog	UG|Pta.20148|gb|DR016407	1e-102	Transcribed locus
WD	GQ02806_K15	BT104116	0.0209142	0.805808	0.00451998	AT3G57300	3e-110	INO80 ortholog	UG|Pta.20148|gb|DR016407	1e-102	Transcribed locus
WD	GQ02806_K15	BT104116	0.0224674	0.830016	0.00443607	AT3G57300	3e-110	INO80 ortholog	UG|Pta.20148|gb|DR016407	1e-102	Transcribed locus
WD	GQ02806_O06	BT104143	0.0217378	0.821421	0.00447474	AT1G32230	1e-46	WWE protein-protein interaction domain protein family	UG|Pta.13626|gb|CO161749	8e-139	Transcribed locus, weakly similar to XP_001782814.1 predicted protein [Physcomitrella patens subsp. patens]
WD	GQ02807_K18	BT104209	0.015065	0.773625	0.00490435	AT5G65670	4e-63	indole-3-acetic acid inducible 9	UG|Pta.11474|gb|AY289601	0	Auxin-induced protein 2 (IAA2)
WD	GQ02808_B04	BT104232	0.00278201	0.728277	0.0068859	AT1G65930	2e-64	cytosolic NADP+-dependent isocitrate dehydrogenase	UG|Pta.8345|gb|DT638187	1e-25	Transcribed locus, moderately similar to NP_001130558.1 hypothetical protein LOC100191657 [Zea mays]
WD	GQ02808_J13	EX315092	0.0287216	0.843469	0.00414845
WD	GQ02808_J13	EX315092	0.0413929	0.852713	0.00372059
WD	GQ02811_J12	BT104537	0.00872605	0.728747	0.00554449	AT1G10430	0	protein phosphatase 2A-2	UG|Pta.4018|gb|DT630620	3e-174	Transcribed locus, strongly similar to NP_172514.1 serine/threonine-protein phosphatase PP2A-2 catalytic subunit [Arabidopsis thaliana]
WD	GQ02812_L03	BT104624	0.0160415	0.782692	0.00483075	AT1G47530	0	MATE efflux family protein	UG|Pta.5146|gb|DR069146	1e-98	Transcribed locus, weakly similar to NP_201341.1 mate efflux domain-containing protein [Arabidopsis thaliana]
WD	GQ02813_D01	BT104663	0.00774258	0.728277	0.00568472	AT3G14230	0.0000000000009	related to AP2 2	UG|Pta.11090|gb|CO165285	6e-98	Transcribed locus, moderately similar to XP_002978795.1 hypothetical protein SELMODRAFT_19890 [Selaginella moellendorffii]
WD	GQ02813_J10	BT104692	0.0391482	0.843993	0.00378585				UG|Pta.16032|gb|DR092883	5e-68	Transcribed locus
WD	GQ02815_M13	BT104845	0.0497142	0.864825	0.0035062
WD	GQ02816_I04	BT104910	0.034345	0.843469	0.00393909	AT4G33580	0.000000000000002	beta carbonic anhydrase 5	UG|Pta.3706|gb|CX650841	8e-103	Transcribed locus, weakly similar to XP_001758037.1 predicted protein [Physcomitrella patens subsp. patens]
WD	GQ02819_A14	BT105138	0.0379798	0.843993	0.00382132				UG|Pta.12288|gb|DR024498	0.00000000005	Transcribed locus
WD	GQ02819_I14	BT105190	0.0122342	0.768414	0.0051483				UG|Pta.20168|gb|DR695220	1e-53	Transcribed locus, weakly similar to XP_002308920.1 predicted protein [Populus trichocarpa]
WD	GQ02820_E23	BT105260	0.0109009	0.768414	0.00528357	AT1G67750	0	Pectate lyase family protein	UG|Pta.34171|gb|DR117495	5e-137	Transcribed locus, moderately similar to NP_567707.1 putative pectate lyase 18 [Arabidopsis thaliana]
WD	GQ02820_L22	BT105305	0.0325003	0.843469	0.00400373				UG|Pta.21032|gb|DR049213	6e-16	Transcribed locus
WD	GQ02824_O01	BT105599	0.0159473	0.782692	0.00339355	AT5G28350	3e-97	Quinoprotein amine dehydrogenase, beta chain-like@ RIC1-like guanyl-nucleotide exchange factor	UG|Pta.19889|gb|CX713804	7e-96	Transcribed locus, moderately similar to NP_001048332.1 Os02g0786000 [Oryza sativa (japonica cultivar-group)]
WD	GQ02829_F03	BT105846	0.0140497	0.769676	0.00498612	AT5G05080	2e-93	ubiquitin-conjugating enzyme 22	UG|Pta.8535|gb|DR683795	5e-135	Transcribed locus, moderately similar to NP_001078530.1 ubiquitin-conjugating enzyme E2 22 [Arabidopsis thaliana]
WD	GQ02829_F04	BT105847	0.0181738	0.782692	0.00468452	AT4G23500	2e-71	Pectin lyase-like superfamily protein	UG|Pta.1724|gb|DR092456	4e-135	Transcribed locus, moderately similar to XP_002437680.1 hypothetical protein SORBIDRAFT_10g000660 [Sorghum bicolor]
WD	GQ02829_F04	BT105847	0.0483655	0.864825	0.00353839	AT4G23500	2e-71	Pectin lyase-like superfamily protein	UG|Pta.1724|gb|DR092456	4e-135	Transcribed locus, moderately similar to XP_002437680.1 hypothetical protein SORBIDRAFT_10g000660 [Sorghum bicolor]
WD	GQ02829_I09	BT105866	0.0126746	0.769676	0.00510685	AT4G19420	6e-146	Pectinacetylesterase family protein	UG|Pta.18110|gb|CO159435	2e-143	Transcribed locus, weakly similar to NP_001047850.1 Os02g0702400 [Oryza sativa Japonica Group]
WD	GQ02829_I21	BT105871	0.0339197	0.843469	0.00395368	AT5G27560	4e-87	Domain of unknown function (DUF1995)	UG|Pta.21761|gb|DT635245	7e-122	Transcribed locus, moderately similar to NP_001056793.1 Os06g0146300 [Oryza sativa Japonica Group]
WD	GQ02830_E16	BT105936	0.00178688	0.728277	0.00740588	AT5G42510	9e-27	Disease resistance-responsive (dirigent-like protein) family protein	UG|Pta.757|gb|CO363299	6e-111	Transcribed locus, weakly similar to XP_002270487.1 PREDICTED: hypothetical protein [Vitis vinifera]
WD	GQ02830_G18	BT105950	0.0101355	0.75845	0.00536892	AT5G03040	2e-76	IQ-domain 2	UG|Pta.3545|gb|DR078948	3e-152	Transcribed locus, weakly similar to XP_002315283.1 predicted protein [Populus trichocarpa]
WD	GQ02830_G18	BT105950	0.0118466	0.768414	0.00518604	AT5G03040	2e-76	IQ-domain 2	UG|Pta.3545|gb|DR078948	3e-152	Transcribed locus, weakly similar to XP_002315283.1 predicted protein [Populus trichocarpa]
WD	GQ02901_C04	BT106000	0.0234051	0.843469	0.00438818	AT1G71695	2e-83	Peroxidase superfamily protein	UG|Pta.15065|gb|DR180204	3e-53	Transcribed locus, weakly similar to NP_177313.1 peroxidase 12 [Arabidopsis thaliana]
WD	GQ02901_M09	BT106034	0.0383288	0.843993	0.00381061	AT2G26730	1e-124	Leucine-rich repeat protein kinase family protein	UG|Pta.4734|gb|DR693972	2e-167	Transcribed locus, weakly similar to XP_002276147.1 PREDICTED: hypothetical protein [Vitis vinifera]
WD	GQ02901_O17	BT106045	0.0349452	0.843469	0.0039188	AT5G09810	2e-164	actin 7	UG|Pta.11128|gb|CO365834	4e-168	Transcribed locus, strongly similar to NP_196543.1 actin 7 [Arabidopsis thaliana]
WD	GQ02903_C20	BT106110	0.0077212	0.728277	0.00568797	AT4G02330	8e-103	Plant invertase/pectin methylesterase inhibitor superfamily	UG|Pta.1521|gb|CX653111	4e-164	Transcribed locus, moderately similar to NP_001042866.1 Os01g0312500 [Oryza sativa Japonica Group]
WD	GQ02904_H10	BT106179	0.0472955	0.864825	0.00356457	AT1G02800	0	cellulase 2	UG|Pta.9590|gb|DT637514	4e-86	Transcribed locus, moderately similar to NP_171779.1 endoglucanase 1 [Arabidopsis thaliana]
WD	GQ02904_M22	BT106195	0.00885426	0.728747	0.00552738	AT3G14240	0	Subtilase family protein	UG|Pta.10610|gb|DR163979	0	Transcribed locus, weakly similar to NP_566483.1 Subtilase family protein [Arabidopsis thaliana]
WD	GQ02904_M22	BT106195	0.00920474	0.733805	0.00548186	AT3G14240	0	Subtilase family protein	UG|Pta.10610|gb|DR163979	0	Transcribed locus, weakly similar to NP_566483.1 Subtilase family protein [Arabidopsis thaliana]
WD	GQ02904_M22	BT106195	0.0149377	0.773625	0.0049143	AT3G14240	0	Subtilase family protein	UG|Pta.10610|gb|DR163979	0	Transcribed locus, weakly similar to NP_566483.1 Subtilase family protein [Arabidopsis thaliana]
WD	GQ02905_A02	EX332824	0.034556	0.843469	0.00393192	AT4G38830	1e-70	cysteine-rich RLK (RECEPTOR-like protein kinase) 26	UG|Pta.13916|gb|DR052420	4e-101	Transcribed locus, weakly similar to XP_002304963.1 predicted protein [Populus trichocarpa]
WD	GQ02906_A13	BT106256	0.0318137	0.843469	0.00402872	AT4G01130	4e-86	GDSL-like Lipase/Acylhydrolase superfamily protein	UG|Pta.13481|gb|CF667022	7e-168	Transcribed locus, weakly similar to XP_002970794.1 hypothetical protein SELMODRAFT_411673 [Selaginella moellendorffii]
WD	GQ02906_C19	BT106262	0.0233008	0.843469	0.00439341	AT2G31200	5e-72	actin depolymerizing factor 6	UG|Pta.84|gb|CO370051	3e-148	Transcribed locus, moderately similar to XP_002300779.1 predicted protein [Populus trichocarpa]
WD	GQ02906_F17	BT106274	0.00395026	0.728277	0.00647429	AT3G19540	9e-88	Protein of unknown function (DUF620)	UG|Pta.34221|gb|CO363618	2e-90	Transcribed locus, moderately similar to XP_002298760.1 predicted protein [Populus trichocarpa]
WD	GQ02907_C02	BT106315	0.0250989	0.843469	0.00430634	AT5G66330	3e-105	Leucine-rich repeat (LRR) family protein	UG|Pta.5622|gb|DR691361	1e-105	Transcribed locus, weakly similar to NP_201434.1 leucine-rich repeat-containing protein [Arabidopsis thaliana]
WD	GQ02908_O10	BT106396	0.0470214	0.864825	0.00357137	AT2G27860	0	UDP-D-apiose/UDP-D-xylose synthase 1	UG|Pta.371|gb|DR052374	4e-164	Transcribed locus, strongly similar to NP_180353.1 UDP-D-apiose/UDP-D-xylose synthase 1 [Arabidopsis thaliana]
WD	GQ02908_O20	BT106398	0.0283567	0.843469	0.00416342	AT4G34050	0.0000000000008	S-adenosyl-L-methionine-dependent methyltransferases superfamily protein	UG|Pta.503|gb|DR163955	3e-148	Transcribed locus, weakly similar to XP_002993296.1 hypothetical protein SELMODRAFT_450883 [Selaginella moellendorffii]
WD	GQ02908_P24	BT106406	0.0184137	0.782692	0.00466916	AT1G17810	2e-25	beta-tonoplast intrinsic protein	UG|Pta.17591|gb|CN784885	2e-53	Transcribed locus, moderately similar to NP_181221.1 aquaporin TIP1-1 [Arabidopsis thaliana]
WD	GQ02908_P24	BT106406	0.0388925	0.843993	0.00379352	AT1G17810	2e-25	beta-tonoplast intrinsic protein	UG|Pta.17591|gb|CN784885	2e-53	Transcribed locus, moderately similar to NP_181221.1 aquaporin TIP1-1 [Arabidopsis thaliana]
WD	GQ03001_A22	BT106407	0.0384254	0.843993	0.00380767	AT1G29520	3e-42	AWPM-19-like family protein	UG|Pta.15799|gb|CF394290	2e-83	Transcribed locus, weakly similar to NP_001149332.1 LOC100282955 [Zea mays]
WD	GQ03001_B03	BT106408	0.0491332	0.864825	0.00351996	AT5G50260	2e-137	Cysteine proteinases superfamily protein	UG|Pta.2326|gb|DR019198	3e-164	Transcribed locus, weakly similar to NP_680113.2 cysteine-type endopeptidase/ cysteine-type peptidase [Arabidopsis thaliana]
WD	GQ03002_I14	BT106476	0.00631079	0.728277	0.00592456				UG|Pta.890|gb|CO163558	2e-89	Transcribed locus, weakly similar to XP_002460291.1 hypothetical protein SORBIDRAFT_02g026080 [Sorghum bicolor]
WD	GQ03002_L22	BT106486	0.0135394	0.769676	0.00502949	AT3G01980	4e-67	NAD(P)-binding Rossmann-fold superfamily protein	UG|Pta.23325|gb|DR690782	9e-161	Transcribed locus, weakly similar to XP_002271350.1 PREDICTED: hypothetical protein [Vitis vinifera]
WD	GQ03002_P05	BT106497	0.0176559	0.782692	0.0047184	AT2G26730	1e-176	Leucine-rich repeat protein kinase family protein	UG|Pta.9195|gb|DR051978	0	Transcribed locus, moderately similar to XP_002281635.1 PREDICTED: hypothetical protein [Vitis vinifera]
WD	GQ03005_A21	BT106564	0.0334031	0.843469	0.00397165	AT5G19140	9e-101	Aluminium induced protein with YGL and LRDR motifs	UG|Pta.847|gb|CO165061	1e-150	Transcribed locus, weakly similar to NP_197415.1 aluminum induced protein with YGL and LRDR motifs [Arabidopsis thaliana]
WD	GQ03006_D16	BT106604	0.0133823	0.769676	0.00504316	AT5G67360	2e-156	Subtilase family protein	UG|Pta.10507|gb|CV147000	7e-173	Transcribed locus, weakly similar to NP_569048.1 subtilisin-like protease [Arabidopsis thaliana]
WD	GQ03007_C13	BT106649	0.00383274	0.728277	0.00650974	AT5G03760	0	Nucleotide-diphospho-sugar transferases superfamily protein	UG|Pta.205|gb|DQ641986	0	Cellulose synthase-like A1 (CslA1)
WD	GQ03007_M18	BT106677	0.0176638	0.782692	0.00471787	AT5G67480	5e-136	BTB and TAZ domain protein 4	UG|Pta.19830|gb|DR161400	1e-130	Transcribed locus, moderately similar to XP_002309738.1 hypothetical protein POPTRDRAFT_216196 [Populus trichocarpa]
WD	GQ03008_L22	BT106711	0.0279497	0.843469	0.00418035	AT4G22680	9e-77	myb domain protein 85	UG|Pta.22501|gb|DR694473	4e-158	Transcribed locus, moderately similar to XP_002452601.1 hypothetical protein SORBIDRAFT_04g028850 [Sorghum bicolor]
WD	GQ03009_H06	BT106733	0.0457499	0.864825	0.00360345				UG|Pta.13597|gb|BG317799	2e-68	Transcribed locus
WD	GQ03010_A06	BT106767	0.00330524	0.728277	0.00668356	AT3G22600	0.00000000000001	Bifunctional inhibitor/lipid-transfer protein/seed storage 2S albumin superfamily protein	UG|Pta.5706|gb|DN463914	4e-91	Transcribed locus, weakly similar to NP_566712.1 bifunctional inhibitor/lipid-transfer protein/seed storage 2S albumin-like protein [Arabidopsis thaliana]
WD	GQ03011_A15	BT106810	0.0323506	0.843469	0.00400913	AT5G07330	0.000000000000001	unknown protein@ FUNCTIONS IN: molecular_function unknown@ INVOLVED IN: biological_process unknown@ LOCATED IN: mitochondrion@ BEST Arabidopsis thaliana protein match is: unknown protein (TAIR:AT1G63060.1)@ Has 1807 Blast hits to 1807 proteins in 277 species: Archae - 0@ Bacteria - 0@ Metazoa - 736@ Fungi - 347@ Plants - 385@ Viruses - 0@ Other Eukaryotes - 339 (source: NCBI BLink).	UG|Pta.20046|gb|DN614167	1e-16	Transcribed locus
WD	GQ03011_F05	BT106818	0.0255171	0.843469	0.00428699	AT4G01070	9e-59	UDP-Glycosyltransferase superfamily protein	UG|Pta.8658|gb|DR019261	1e-129	Transcribed locus, weakly similar to XP_001778680.1 predicted protein [Physcomitrella patens subsp. patens]
WD	GQ03011_G24	BT106823	0.041832	0.854887	0.00370824	AT5G01090	1e-31	Concanavalin A-like lectin family protein	UG|Pta.34350|gb|DR079442	2e-162	Transcribed locus, weakly similar to XP_002978395.1 hypothetical protein SELMODRAFT_15694 [Selaginella moellendorffii]
WD	GQ03011_P12	BT106842	0.0129027	0.769676	0.00508594	AT4G23500	2e-123	Pectin lyase-like superfamily protein	UG|Pta.1724|gb|DR092456	6e-140	Transcribed locus, moderately similar to XP_002437680.1 hypothetical protein SORBIDRAFT_10g000660 [Sorghum bicolor]
WD	GQ03013_C13	BT106898	0.00405904	0.728277	0.0064424	AT5G23860	0	tubulin beta 8	UG|Pta.11135|gb|DR057605	0	Transcribed locus, strongly similar to NP_568437.1 tubulin beta-8 chain [Arabidopsis thaliana]
WD	GQ03013_E05	BT106904	0.00202954	0.728277	0.00725629	AT1G30690	2e-140	Sec14p-like phosphatidylinositol transfer family protein	UG|Pta.13040|gb|DR167551	7e-164	Transcribed locus, weakly similar to XP_002268764.1 PREDICTED: hypothetical protein [Vitis vinifera]
WD	GQ03013_K19	BT106924	0.046082	0.864825	0.00359499	AT2G30200	3e-148	catalytics@transferases@[acyl-carrier-protein] S-malonyltransferases@binding	UG|Pta.14338|gb|DN612920	4e-142	Transcribed locus, moderately similar to XP_002313221.1 predicted protein [Populus trichocarpa]
WD	GQ03101_J17	BT106989	0.0119266	0.768414	0.00517815				UG|Pta.16207|gb|CO171315	5e-69	Transcribed locus, weakly similar to NP_001056169.2 Os05g0537400 [Oryza sativa Japonica Group]
WD	GQ03101_J17	BT106989	0.0260191	0.843469	0.00426417				UG|Pta.16207|gb|CO171315	5e-69	Transcribed locus, weakly similar to NP_001056169.2 Os05g0537400 [Oryza sativa Japonica Group]
WD	GQ03101_J17	BT106989	0.0317781	0.843469	0.00403003				UG|Pta.16207|gb|CO171315	5e-69	Transcribed locus, weakly similar to NP_001056169.2 Os05g0537400 [Oryza sativa Japonica Group]
WD	GQ03102_B04	BT107039	0.0257652	0.843469	0.00427566	AT2G47700	8e-37	RING/U-box superfamily protein	UG|Pta.13802|gb|DN613712	1e-122	Transcribed locus, weakly similar to NP_850517.1 RING/U-box domain-containing protein [Arabidopsis thaliana]
WD	GQ03102_D15	BT107056	0.00695414	0.728277	0.00581069	AT2G47520	7e-23	Integrase-type DNA-binding superfamily protein	UG|Pta.14336|gb|DR090625	4e-138	Transcribed locus, moderately similar to XP_001758105.1 predicted protein [Physcomitrella patens subsp. patens]
WD	GQ03102_D15	BT107056	0.0196887	0.791455	0.00459072	AT2G47520	7e-23	Integrase-type DNA-binding superfamily protein	UG|Pta.14336|gb|DR090625	4e-138	Transcribed locus, moderately similar to XP_001758105.1 predicted protein [Physcomitrella patens subsp. patens]
WD	GQ03102_E18	BT107061	0.0166304	0.782692	0.00478851	AT2G20420	0	ATP citrate lyase (ACL) family protein	UG|Pta.3885|gb|DR690288	2e-126	Transcribed locus, moderately similar to NP_179632.1 Succinyl-CoA ligase [GDP-forming] subunit beta [Arabidopsis thaliana]
WD	GQ03102_K05	BT107089	0.0219203	0.823139	0.00446495	AT4G35090	0	catalase 2	UG|Pta.3462|gb|DT625417	0	Transcribed locus, moderately similar to NP_001031791.1 catalase 2 [Arabidopsis thaliana]
WD	GQ03103_F19	BT107152	0.0325042	0.843469	0.00400358	AT4G10840	0	Tetratricopeptide repeat (TPR)-like superfamily protein	UG|Pta.9849|gb|DR681802	7e-125	Transcribed locus, weakly similar to NP_189435.1 tetratricopeptide repeat domain-containing protein [Arabidopsis thaliana]
WD	GQ03103_G21	BT107156	0.0341848	0.843469	0.00394456	AT5G03760	2e-104	Nucleotide-diphospho-sugar transferases superfamily protein	UG|Pta.3691|gb|DQ641987	2e-166	Cellulose synthase-like A2 (CslA2)
WD	GQ03105_A13	BT107249	0.0451076	0.864825	0.00362	AT2G04410	0.000000000000009	RPM1-interacting protein 4 (RIN4) family protein	UG|Pta.10505|gb|CX648405	2e-98	Transcribed locus
WD	GQ03105_A18	BT107253	0.00943214	0.735981	0.00545325	AT5G61840	0	Exostosin family protein	UG|Pta.5504|gb|DR694994	1e-130	Transcribed locus, strongly similar to NP_568941.1 Exostosin family protein [Arabidopsis thaliana]
WD	GQ03105_N19	BT107331	0.0406487	0.850966	0.00374182	AT3G51670	7e-163	SEC14 cytosolic factor family protein / phosphoglyceride transfer family protein	UG|Pta.8848|gb|CO165090	1e-165	Transcribed locus, moderately similar to XP_002264479.1 PREDICTED: hypothetical protein [Vitis vinifera]
WD	GQ03105_N19	BT107331	0.0411909	0.852713	0.00372631	AT3G51670	7e-163	SEC14 cytosolic factor family protein / phosphoglyceride transfer family protein	UG|Pta.8848|gb|CO165090	1e-165	Transcribed locus, moderately similar to XP_002264479.1 PREDICTED: hypothetical protein [Vitis vinifera]
WD	GQ03106_F13	BT107359	0.0444867	0.864825	0.00235784	AT5G10260	9e-130	RAB GTPase homolog H1E	UG|Pta.3974|gb|DT636565	1e-140	Transcribed locus, strongly similar to XP_001690213.1 small rab-related GTPase [Chlamydomonas reinhardtii]
WD	GQ03107_A10	BT107396	0.00301115	0.728277	0.00679297	AT3G03280	3e-23	unknown protein@ FUNCTIONS IN: molecular_function unknown@ INVOLVED IN: N-terminal protein myristoylation@ LOCATED IN: cellular_component unknown@ BEST Arabidopsis thaliana protein match is: unknown protein (TAIR:AT5G17350.1)@ Has 137 Blast hits to 137 proteins in 11 species: Archae - 0@ Bacteria - 0@ Metazoa - 0@ Fungi - 0@ Plants - 137@ Viruses - 0@ Other Eukaryotes - 0 (source: NCBI BLink).	UG|Pta.10031|gb|DR012974	6e-119	Transcribed locus, weakly similar to XP_002278985.1 PREDICTED: hypothetical protein [Vitis vinifera]
WD	GQ03107_F18	BT107425	0.0415564	0.852713	0.00371597	AT3G05910	7e-97	Pectinacetylesterase family protein	UG|Pta.6282|gb|DR093014	1e-143	Transcribed locus, moderately similar to XP_002318919.1 predicted protein [Populus trichocarpa]
WD	GQ03107_I11	BT107440	0.005482	0.728277	0.00608974	AT1G31320	3e-56	LOB domain-containing protein 4	UG|Pta.6962|gb|DR057430	1e-111	Transcribed locus, moderately similar to NP_174417.1 LOB domain-containing protein 4 [Arabidopsis thaliana]
WD	GQ03109_A05	BT107549	0.0165162	0.782692	0.00335749	AT1G63850	7e-105	BTB/POZ domain-containing protein	UG|Pta.6549|gb|DR097753	7e-150	Transcribed locus, weakly similar to XP_001751363.1 predicted protein [Physcomitrella patens subsp. patens]
WD	GQ03109_O19	BT107593	0.0114612	0.768414	0.00522482	AT3G53930	1e-99	Protein kinase superfamily protein	UG|Pta.4096|gb|DT638786	3e-141	Transcribed locus, weakly similar to XP_002332038.1 predicted protein [Populus trichocarpa]
WD	GQ03112_H16	BT107764	0.0363837	0.843469	0.00387158				UG|Pta.12690|gb|CO165372	8e-54	Transcribed locus
WD	GQ03112_L15	BT107783	0.00479248	0.728277	0.00624747	AT4G24780	5e-175	Pectin lyase-like superfamily protein	UG|Pta.34235|gb|DR117422	6e-134	Transcribed locus, moderately similar to NP_193057.4 putative pectate lyase 14 [Arabidopsis thaliana]
WD	GQ03113_G08	BT107842	0.0445123	0.864825	0.00363555				UG|Pta.3093|gb|DR120325	2e-81	Transcribed locus
WD	GQ03113_N22	BT107883	0.0336328	0.843469	0.00263573	AT1G57560	8e-59	myb domain protein 50	UG|Pta.5886|gb|AY356371	0	R2R3-MYB transcription factor (MYB4)
WD	GQ03113_O17	BT107885	0.0164236	0.782692	0.00480317	AT3G55020	4e-30	Ypt/Rab-GAP domain of gyp1p superfamily protein	UG|Pta.3205|gb|DT632145	6e-21	Transcribed locus, weakly similar to XP_002968609.1 hypothetical protein SELMODRAFT_89532 [Selaginella moellendorffii]
WD	GQ03114_I06	BT107926	0.0192079	0.790355	0.00461968	AT4G03250	3e-19	Homeodomain-like superfamily protein	UG|Pta.13494|gb|CO197281	3e-137	Transcribed locus, weakly similar to XP_002838069.1 hypothetical protein [Tuber melanosporum Mel28]
WD	GQ03115_F07	BT107981	0.0204153	0.802138	0.00454827	AT2G39770	0	Glucose-1-phosphate adenylyltransferase family protein	UG|Pta.4925|gb|EF619966	0	GDP-mannose pyrophosphorylase (GMP2)
WD	GQ03115_F07	BT107981	0.030003	0.843469	0.00409734	AT2G39770	0	Glucose-1-phosphate adenylyltransferase family protein	UG|Pta.4925|gb|EF619966	0	GDP-mannose pyrophosphorylase (GMP2)
WD	GQ03116_D16	BT108042	0.0490094	0.864825	0.00352291	AT5G54160	6e-61	O-methyltransferase 1	UG|Pta.137|gb|U39301	3e-60	Xylem caffeic acid O-methyltransferase (COMT-1)
WD	GQ03116_E15	BT108050	0.0128567	0.769676	0.00509013	AT5G03260	2e-114	laccase 11	UG|Pta.211|gb|AF132126	7e-168	Laccase (Lac8)
WD	GQ03116_G01	BT108059	0.0263515	0.843469	0.00424931	AT1G77120	5e-145	alcohol dehydrogenase 1	UG|Pta.7632|gb|DT626877	7e-134	Transcribed locus, moderately similar to NP_177837.1 alcohol dehydrogenase class-P [Arabidopsis thaliana]
WD	GQ03121_D20	BT108392	0.00302181	0.728277	0.00678882	AT1G61870	2e-27	pentatricopeptide repeat 336	UG|Pta.23378|gb|DT635704	9e-57	Transcribed locus, weakly similar to NP_001062150.1 Os08g0499800 [Oryza sativa Japonica Group]
WD	GQ03123_C06	BT108528	0.0350321	0.843469	0.002595	AT1G78070	4e-156	Transducin/WD40 repeat-like superfamily protein	UG|Pta.1877|gb|DR014599	3e-143	Transcribed locus, weakly similar to NP_565168.4 transducin/WD-40 repeat-containing protein [Arabidopsis thaliana]
WD	GQ03123_C06	BT108528	0.0366406	0.843469	0.00386334	AT1G78070	4e-156	Transducin/WD40 repeat-like superfamily protein	UG|Pta.1877|gb|DR014599	3e-143	Transcribed locus, weakly similar to NP_565168.4 transducin/WD-40 repeat-containing protein [Arabidopsis thaliana]
WD	GQ03124_E17	BT108609	0.0118754	0.768414	0.00518319	AT2G26100	5e-138	Galactosyltransferase family protein	UG|Pta.7349|gb|DR685599	3e-133	Transcribed locus, moderately similar to NP_180179.2 putative beta-1,3-galactosyltransferase 12 [Arabidopsis thaliana]
WD	GQ03125_C22	BT108671	0.0118162	0.768414	0.00518906	AT1G28440	2e-136	HAESA-like 1	UG|Pta.17329|gb|CO160716	3e-154	Transcribed locus, weakly similar to NP_001140626.1 hypothetical protein LOC100272700 [Zea mays]
WD	GQ03202_H22	BT108915	0.0463909	0.864825	0.00358717	AT4G37000	7e-65	accelerated cell death 2 (ACD2)	UG|Pta.23728|gb|AM233532	8e-54	Chloroplast partial mRNA for red chlorophyll catabolite reductase (rccr gene)
WD	GQ03202_O03	BT108945	0.0484593	0.864825	0.00227366	AT4G37680	2e-86	heptahelical protein 4	UG|Pta.11698|gb|DR180031	2e-98	Transcribed locus, moderately similar to XP_002264612.1 PREDICTED: hypothetical protein [Vitis vinifera]
WD	GQ03203_B22	BT108964	0.00800006	0.728277	0.00564636	AT4G02290	0	glycosyl hydrolase 9B13	UG|Pta.9590|gb|DT637514	2e-96	Transcribed locus, moderately similar to NP_171779.1 endoglucanase 1 [Arabidopsis thaliana]
WD	GQ03204_F02	BT109070	0.000477753	0.717614	0.00895688				UG|Pta.4080|gb|CV032519	3e-44	Transcribed locus, moderately similar to XP_002966457.1 hypothetical protein SELMODRAFT_230763 [Selaginella moellendorffii]
WD	GQ03204_O22	BT109122	0.0450964	0.864825	0.00362029	AT5G12200	5e-136	pyrimidine 2	UG|Pta.8675|gb|DR180747	4e-148	Transcribed locus, moderately similar to NP_568258.2 pyrimidine 2 [Arabidopsis thaliana]
WD	GQ03206_C17	BT109230	0.0184224	0.782692	0.00466861	AT2G21150	7e-162	XAP5 family protein	UG|Pta.3635|gb|DT630839	3e-136	Transcribed locus, moderately similar to NP_001063780.1 Os09g0535300 [Oryza sativa Japonica Group]
WD	GQ03206_O09	BT109300	0.0323724	0.843469	0.00400834	AT5G62810	4e-40	peroxin 14	UG|Pta.11696|gb|DR690690	1e-21	Transcribed locus, weakly similar to XP_002282743.1 PREDICTED: hypothetical protein [Vitis vinifera]
WD	GQ03207_G01	BT109342	0.0320471	0.843469	0.00402016	AT3G28970	1e-44	Domain of unknown function (DUF298)	UG|Pta.3552|gb|DR385308	2e-160	Transcribed locus, moderately similar to XP_002963986.1 hypothetical protein SELMODRAFT_81270 [Selaginella moellendorffii]
WD	GQ03207_I11	BT109352	0.00657316	0.728277	0.00587678	AT5G27830	3e-48	FUNCTIONS IN: molecular_function unknown@ INVOLVED IN: response to oxidative stress@ EXPRESSED IN: 22 plant structures@ EXPRESSED DURING: 13 growth stages@ CONTAINS InterPro DOMAIN/s: Folate receptor, conserved region (InterPro:IPR018143).	UG|Pta.2564|gb|DR093520	3e-136	Transcribed locus, weakly similar to NP_001047294.1 Os02g0592500 [Oryza sativa Japonica Group]
WD	GQ03207_I11	BT109352	0.00702812	0.728277	0.00579828	AT5G27830	3e-48	FUNCTIONS IN: molecular_function unknown@ INVOLVED IN: response to oxidative stress@ EXPRESSED IN: 22 plant structures@ EXPRESSED DURING: 13 growth stages@ CONTAINS InterPro DOMAIN/s: Folate receptor, conserved region (InterPro:IPR018143).	UG|Pta.2564|gb|DR093520	3e-136	Transcribed locus, weakly similar to NP_001047294.1 Os02g0592500 [Oryza sativa Japonica Group]
WD	GQ03207_I11	BT109352	0.00180877	0.728277	0.00739158	AT5G27830	3e-48	FUNCTIONS IN: molecular_function unknown@ INVOLVED IN: response to oxidative stress@ EXPRESSED IN: 22 plant structures@ EXPRESSED DURING: 13 growth stages@ CONTAINS InterPro DOMAIN/s: Folate receptor, conserved region (InterPro:IPR018143).	UG|Pta.2564|gb|DR093520	3e-136	Transcribed locus, weakly similar to NP_001047294.1 Os02g0592500 [Oryza sativa Japonica Group]
WD	GQ03207_P07	BT109398	0.0481793	0.864825	0.0035429	AT4G34050	2e-141	S-adenosyl-L-methionine-dependent methyltransferases superfamily protein	UG|Pta.3085|gb|AF036095	0	Caffeoyl-CoA O-methyltransferase (CCoAOMT)
WD	GQ03210_O18	BT109635	0.0394183	0.843993	0.0037778	AT4G32760	7e-67	ENTH/VHS/GAT family protein	UG|Pta.2670|gb|CO361790	5e-180	Transcribed locus, moderately similar to XP_001753543.1 predicted protein [Physcomitrella patens subsp. patens]
WD	GQ03211_A03	BT109643	0.0326151	0.843469	0.0039996	AT5G48240	1e-39	unknown protein@ FUNCTIONS IN: molecular_function unknown@ INVOLVED IN: biological_process unknown@ CONTAINS InterPro DOMAIN/s: Protein of unknown function DUF1665 (InterPro:IPR012459)@ Has 286 Blast hits to 283 proteins in 145 species: Archae - 0@ Bacteria - 2@ Metazoa - 103@ Fungi - 97@ Plants - 41@ Viruses - 1@ Other Eukaryotes - 42 (source: NCBI BLink).	UG|Pta.13915|gb|DT633093	5e-72	Transcribed locus, weakly similar to NP_001067664.1 Os11g0266000 [Oryza sativa Japonica Group]
WD	GQ03211_O01	BT109734	0.0313845	0.843469	0.00404463	AT5G67280	1e-25	receptor-like kinase	UG|Pta.2086|gb|CO199173	1e-130	Transcribed locus, weakly similar to NP_195442.2 putative LRR receptor-like serine/threonine-protein kinase [Arabidopsis thaliana]
WD	GQ03215_J18	BT110063	0.0286147	0.843469	0.00415281	AT3G21420	3e-51	2-oxoglutarate (2OG) and Fe(II)-dependent oxygenase superfamily protein	UG|Pta.223|gb|CO199434	1e-110	Transcribed locus, weakly similar to NP_566685.1 oxidoreductase, 2OG-Fe(II) oxygenase family protein [Arabidopsis thaliana]
WD	GQ03220_K17	BT110360	0.0199202	0.792619	0.00457703				UG|Pta.1490|gb|CX647584	1e-100	Transcribed locus
WD	GQ03220_K17	BT110360	0.0468792	0.864825	0.00357491				UG|Pta.1490|gb|CX647584	1e-100	Transcribed locus
WD	GQ03223_G21	BT110558	0.0380191	0.843993	0.00382011	AT1G74960	0	fatty acid biosynthesis 1	UG|Pta.2580|gb|CO165293	2e-172	Transcribed locus, moderately similar to NP_565097.1 3-oxoacyl-[acyl-carrier-protein] synthase II [Arabidopsis thaliana]
WD	GQ03229_K18	BT110907	0.0491758	0.864825	0.00351894				UG|Pta.12671|gb|DR160918	6e-149	Transcribed locus, moderately similar to XP_002975670.1 hypothetical protein SELMODRAFT_19630 [Selaginella moellendorffii]
WD	GQ03230_M03	BT110981	0.00661325	0.728277	0.00586964	AT3G03990	4e-130	alpha/beta-Hydrolases superfamily protein	UG|Pta.19003|gb|DR024249	1e-179	Transcribed locus, weakly similar to NP_566220.1 alpha/beta-hydrolase domain-containing protein [Arabidopsis thaliana]
WD	GQ03232_J23	BT111097	0.032622	0.843469	0.00399935	AT2G14900	1e-20	Gibberellin-regulated family protein	UG|Pta.15114|gb|CO161000	5e-87	Transcribed locus, weakly similar to XP_002467027.1 hypothetical protein SORBIDRAFT_01g018490 [Sorghum bicolor]
WD	GQ03232_K24	BT111103	0.0170895	0.782692	0.0047566	AT4G00680	5e-72	actin depolymerizing factor 8	UG|Pta.8680|gb|DR163585	6e-158	Transcribed locus, moderately similar to NP_567182.1 actin depolymerizing factor 8 [Arabidopsis thaliana]
WD	GQ03233_E22	EX376572	0.0100603	0.75845	0.00537766	AT1G05170	5e-117	Galactosyltransferase family protein	UG|Pta.4910|gb|DR023658	3e-155	Transcribed locus, moderately similar to NP_172009.1 putative beta-1,3-galactosyltransferase 2 [Arabidopsis thaliana]
WD	GQ03233_J05	BT111157	0.00216685	0.728277	0.00717939	AT1G80160	3e-52	Lactoylglutathione lyase / glyoxalase I family protein	UG|Pta.2058|gb|DR093021	3e-117	Transcribed locus, weakly similar to NP_565231.1 lactoylglutathione lyase / glyoxalase I-like protein [Arabidopsis thaliana]
WD	GQ03234_I09	BT111223	0.000955251	0.728277	0.00814191	AT1G75440	5e-87	ubiquitin-conjugating enzyme 16	UG|Pta.56|gb|DR053058	5e-154	Transcribed locus, strongly similar to NP_565110.1 putative ubiquitin-conjugating enzyme E2 16 [Arabidopsis thaliana]
WD	GQ03234_L17	BT111244	0.0264949	0.843469	0.00424295	AT1G58370	1e-112	glycosyl hydrolase family 10 protein / carbohydrate-binding domain-containing protein	UG|Pta.20659|gb|DR014476	3e-93	Transcribed locus, weakly similar to XP_002301133.1 predicted protein [Populus trichocarpa]
WD	GQ03235_H18	BT111290	0.0438995	0.864825	0.00365177	AT5G25590	5e-127	Protein of unknown function (DUF630 and DUF632)	UG|Pta.8006|gb|DN458413	7e-106	Transcribed locus, weakly similar to XP_002308623.1 predicted protein [Populus trichocarpa]
WD	GQ03235_J20	BT111297	0.0396133	0.843993	0.00377203	AT4G21585	4e-106	endonuclease 4	UG|Pta.1220|gb|DR110707	2e-143	Transcribed locus, weakly similar to XP_002282829.1 PREDICTED: hypothetical protein isoform 1 [Vitis vinifera]
WD	GQ03239_L13	BT111578	0.0379283	0.843993	0.00382291	AT3G18660	0	plant glycogenin-like starch initiation protein 1	UG|Pta.5425|gb|CO369898	2e-146	Transcribed locus, weakly similar to NP_001044991.1 Os01g0880200 [Oryza sativa Japonica Group]
WD	GQ03301_H01	BT111622	0.0311245	0.843469	0.00405437	AT5G53370	1e-128	pectin methylesterase PCR fragment F	UG|Pta.17924|gb|DR100880	7e-120	Transcribed locus, moderately similar to NP_566379.1 pectinesterase 25 [Arabidopsis thaliana]
WD	GQ03301_H04	BT111623	0.0458865	0.864825	0.00359996	AT1G21750	0	PDI-like 1-1	UG|Pta.2019|gb|DR092802	4e-108	Transcribed locus, weakly similar to XP_002285864.1 PREDICTED: hypothetical protein [Vitis vinifera]
WD	GQ03302_B19	BT111677	0.0190127	0.787813	0.00463165	AT2G02800	0	protein kinase 2B	UG|Pta.7243|gb|DR178777	3e-164	Transcribed locus, moderately similar to NP_178383.1 protein kinase 2B [Arabidopsis thaliana]
WD	GQ03302_I04	BT111710	0.0068759	0.728277	0.00582396	AT2G03200	2e-127	Eukaryotic aspartyl protease family protein	UG|Pta.18470|gb|CO176669	1e-133	Transcribed locus, weakly similar to XP_002272802.1 PREDICTED: hypothetical protein [Vitis vinifera]
WD	GQ03302_I04	BT111710	0.0234569	0.843469	0.00438559	AT2G03200	2e-127	Eukaryotic aspartyl protease family protein	UG|Pta.18470|gb|CO176669	1e-133	Transcribed locus, weakly similar to XP_002272802.1 PREDICTED: hypothetical protein [Vitis vinifera]
WD	GQ03303_M20	BT111800	0.00593234	0.728277	0.00442529	AT5G52060	1e-73	BCL-2-associated athanogene 1	UG|Pta.2860|gb|DR097222	9e-164	Transcribed locus, weakly similar to XP_002318848.1 predicted protein [Populus trichocarpa]
WD	GQ03309_D01	BT112046	0.010225	0.75845	0.00385398	AT3G52990	0	Pyruvate kinase family protein	UG|Pta.3878|gb|DT634292	2e-156	Transcribed locus, moderately similar to NP_001078275.1 pyruvate kinase [Arabidopsis thaliana]
WD	GQ03310_H09	BT112128	0.00300268	0.728277	0.00679628	AT1G21000	2e-76	PLATZ transcription factor family protein	UG|Pta.8674|gb|DR015916	2e-145	Transcribed locus, weakly similar to XP_001752894.1 predicted protein [Physcomitrella patens subsp. patens]
WD	GQ03310_I01	BT112130	0.0388869	0.843993	0.00379369	AT2G46000	6e-43	FUNCTIONS IN: molecular_function unknown@ INVOLVED IN: biological_process unknown@ LOCATED IN: endomembrane system@ EXPRESSED IN: 24 plant structures@ EXPRESSED DURING: 15 growth stages@ CONTAINS InterPro DOMAIN/s: Mesoderm development candidate 2 (InterPro:IPR019330)@ Has 31 Blast hits to 31 proteins in 13 species: Archae - 0@ Bacteria - 0@ Metazoa - 5@ Fungi - 0@ Plants - 26@ Viruses - 0@ Other…	UG|Pta.3349|gb|CO201629	8e-132	Transcribed locus, weakly similar to XP_002275895.1 PREDICTED: hypothetical protein [Vitis vinifera]
WD	GQ03310_L04	BT112144	0.0496501	0.864825	0.00350771	AT5G42510	1e-34	Disease resistance-responsive (dirigent-like protein) family protein	UG|Pta.10119|gb|DR060158	4e-130	Transcribed locus, weakly similar to XP_002986379.1 hypothetical protein SELMODRAFT_124022 [Selaginella moellendorffii]
WD	GQ03312_G10	BT112235	0.00366155	0.728277	0.00656338	AT2G21250	4e-179	NAD(P)-linked oxidoreductase superfamily protein	UG|Pta.2078|gb|DR117562	1e-164	Transcribed locus, moderately similar to NP_179721.1 NAD(P)-linked oxidoreductase domain-containing protein [Arabidopsis thaliana]
WD	GQ03313_G19	BT112318	0.0369781	0.843993	0.00385261	AT3G09500	3e-67	Ribosomal L29 family protein	UG|Pta.4964|gb|DT631792	2e-99	Transcribed locus, strongly similar to NP_181471.1 60S ribosomal protein L35-2 [Arabidopsis thaliana]
WD	GQ03313_K23	BT112346	0.0263282	0.843469	0.00425034				UG|Pta.18203|gb|DT632865	6e-45	Transcribed locus
WD	GQ03316_A13	BT112484	0.00323843	0.728277	0.00670753	AT1G28540	8e-18	unknown protein@ Has 25 Blast hits to 25 proteins in 10 species: Archae - 0@ Bacteria - 0@ Metazoa - 0@ Fungi - 0@ Plants - 25@ Viruses - 0@ Other Eukaryotes - 0 (source: NCBI BLink).	UG|Pta.11681|gb|DR089331	2e-97	Transcribed locus
WD	GQ03316_G03	BT112501	0.000188996	0.567767	0.0100487	AT5G03650	5e-53	starch branching enzyme 2.2	UG|Pta.18881|gb|DR019864	2e-28	Transcribed locus, moderately similar to XP_002307789.1 predicted protein [Populus trichocarpa]
WD	GQ03316_G03	BT112501	0.000365497	0.717614	0.00927209	AT5G03650	5e-53	starch branching enzyme 2.2	UG|Pta.18881|gb|DR019864	2e-28	Transcribed locus, moderately similar to XP_002307789.1 predicted protein [Populus trichocarpa]
WD	GQ03318_O10	BT112648	0.0114839	0.768414	0.0052225	AT1G26770	1e-107	expansin A10	UG|Pta.34402|gb|CO169500	9e-155	Transcribed locus, moderately similar to XP_002323665.1 hypothetical protein POPTRDRAFT_577163 [Populus trichocarpa]
WD	GQ03320_I12	BT112759	0.00309606	0.728277	0.00676032	AT4G35630	0	phosphoserine aminotransferase	UG|Pta.10688|gb|CO161329	4e-118	Transcribed locus, moderately similar to NP_179354.1 putative phosphoserine aminotransferase [Arabidopsis thaliana]
WD	GQ03322_G11	BT112892	0.0159046	0.782692	0.0048408	AT4G27270	2e-94	Quinone reductase family protein	UG|Pta.10532|gb|DR163556	1e-122	Transcribed locus, moderately similar to NP_200261.1 flavodoxin-like quinone reductase 1 [Arabidopsis thaliana]
WD	GQ03322_L12	BT112915	0.0117478	0.768414	0.00519586	AT2G20830	1e-90	transferases@folic acid binding
WD	GQ03322_L12	BT112915	0.0353288	0.843469	0.00390602	AT2G20830	1e-90	transferases@folic acid binding
WD	GQ03322_N24	BT112930	0.0121666	0.768414	0.0051548	AT5G57040	5e-74	Lactoylglutathione lyase / glyoxalase I family protein	UG|Pta.17085|gb|DN462708	4e-174	Transcribed locus, moderately similar to XP_002442610.1 hypothetical protein SORBIDRAFT_08g022930 [Sorghum bicolor]
WD	GQ03324_N01	BT113040	0.0368801	0.843993	0.00385572	AT5G21090	3e-89	Leucine-rich repeat (LRR) family protein	UG|Pta.1746|gb|DR164212	6e-165	Transcribed locus, moderately similar to NP_189960.2 leucine-rich repeat-containing protein [Arabidopsis thaliana]
WD	GQ03325_I14	BT113092	0.0489378	0.864825	0.00352462	AT2G02400	4e-137	NAD(P)-binding Rossmann-fold superfamily protein	UG|Pta.17945|gb|DT631025	7e-155	Transcribed locus, weakly similar to XP_002328740.1 predicted protein [Populus trichocarpa]
WD	GQ03325_M22	BT113109	0.0498297	0.864825	0.00350348	AT5G09760	6e-159	Plant invertase/pectin methylesterase inhibitor superfamily	UG|Pta.15465|gb|CO361507	2e-142	Transcribed locus, weakly similar to XP_002965305.1 hypothetical protein SELMODRAFT_83744 [Selaginella moellendorffii]
WD	GQ03409_F16	BT113459	0.00624768	0.728277	0.00593635				UG|Pta.12346|gb|DR023830	2e-21	Transcribed locus
WD	GQ03409_P11	BT113476	0.0209591	0.805808	0.00451747	AT1G03140	6e-69	splicing factor Prp18 family protein	UG|Pta.9871|gb|CO163578	4e-120	Transcribed locus, moderately similar to XP_002278267.1 PREDICTED: hypothetical protein [Vitis vinifera]
WD	GQ03412_D21	GT052347	0.0325519	0.843469	0.00400187	AT4G00730	5e-169	Homeobox-leucine zipper family protein / lipid-binding START domain-containing protein	UG|Pta.15711|gb|CX649400	1e-87	Transcribed locus
WD	GQ03412_L08	BT113539	0.0378163	0.843993	0.00382637	AT4G17420	3e-72	Tryptophan RNA-binding attenuator protein-like	UG|Pta.16976|gb|DT635177	8e-147	Transcribed locus, moderately similar to XP_002326652.1 predicted protein [Populus trichocarpa]
WD	GQ03412_N02	BT113547	0.0185036	0.782692	0.00466345	AT5G24930	2e-35	CONSTANS-like 4	UG|Pta.14099|gb|DR686781	9e-108	Transcribed locus, weakly similar to XP_002975084.1 hypothetical protein SELMODRAFT_102790 [Selaginella moellendorffii]
WD	GQ03412_N02	BT113547	0.0393262	0.843993	0.00378054	AT5G24930	2e-35	CONSTANS-like 4	UG|Pta.14099|gb|DR686781	9e-108	Transcribed locus, weakly similar to XP_002975084.1 hypothetical protein SELMODRAFT_102790 [Selaginella moellendorffii]
WD	GQ03413_J21	BT113566	0.0159719	0.782692	0.00483585	AT5G08290	5e-83	mRNA splicing factor, thioredoxin-like U5 snRNP	UG|Pta.391|gb|DT632526	1e-80	Transcribed locus, strongly similar to NP_196446.1 mRNA splicing factor, thioredoxin-like U5 snRNP [Arabidopsis thaliana]
WD	GQ03416_I08	BT113661	0.0366325	0.843469	0.0038636
WD	GQ03417_B05	BT113679	0.0321206	0.843469	0.00401748	AT1G48630	3e-162	receptor for activated C kinase 1B	UG|Pta.8916|gb|DN447857	2e-169	Transcribed locus, moderately similar to XP_002281279.1 PREDICTED: hypothetical protein [Vitis vinifera]
WD	GQ03418_M02	BT113735	0.0286037	0.843469	0.00415327	AT4G12800	8e-77	photosystem I subunit l	UG|Pta.5125|gb|DR093633	1e-128	Transcribed locus, moderately similar to NP_193016.1 photosystem I reaction center subunit XI [Arabidopsis thaliana]
WD	GQ03501_C07	BT113776	0.0348682	0.843469	0.00259968	AT2G32670	2e-99	vesicle-associated membrane protein 725	UG|Pta.4600|gb|CO164555	5e-105	Transcribed locus, moderately similar to NP_001059109.1 Os07g0194000 [Oryza sativa Japonica Group]
WD	GQ03501_J16	BT113798	0.00494104	0.728277	0.00621164	AT4G06599	2e-171	ubiquitin family protein	UG|Pta.11317|gb|DR093527	2e-126	Transcribed locus, moderately similar to XP_002265791.1 PREDICTED: hypothetical protein [Vitis vinifera]
WD	GQ03502_J12	BT113839	0.00686782	0.728277	0.00582534	AT1G18690	8e-71	Galactosyl transferase GMA12/MNN10 family protein	UG|Pta.23482|gb|DR690722	2e-141	Transcribed locus, weakly similar to XP_002966412.1 glycosyltransferase CAZy family GT34-like protein [Selaginella moellendorffii]
WD	GQ03504_G09	BT113917	0.034077	0.843469	0.00394826	AT2G22780	0	peroxisomal NAD-malate dehydrogenase 1	UG|Pta.1243|gb|CV146719	2e-160	Transcribed locus, moderately similar to NP_001067346.2 Os12g0632700 [Oryza sativa Japonica Group]
WD	GQ03505_L12	BT113974	0.0474828	0.864825	0.00355994	AT4G32551	0	LisH dimerisation motif@WD40/YVTN repeat-like-containing domain	UG|Pta.13757|gb|DR110319	4e-110	Transcribed locus, moderately similar to XP_001783616.1 predicted protein [Physcomitrella patens subsp. patens]
WD	GQ03505_N14	BT113986	0.0321898	0.843469	0.00401496	AT3G58510	2e-87	DEA(D/H)-box RNA helicase family protein	UG|Pta.19194|gb|DR180103	2e-151	Transcribed locus, weakly similar to XP_001769905.1 predicted protein [Physcomitrella patens subsp. patens]
WD	GQ03505_N14	BT113986	0.0335942	0.843469	0.00396496	AT3G58510	2e-87	DEA(D/H)-box RNA helicase family protein	UG|Pta.19194|gb|DR180103	2e-151	Transcribed locus, weakly similar to XP_001769905.1 predicted protein [Physcomitrella patens subsp. patens]
WD	GQ03505_N14	BT113986	0.0362256	0.843469	0.00387668	AT3G58510	2e-87	DEA(D/H)-box RNA helicase family protein	UG|Pta.19194|gb|DR180103	2e-151	Transcribed locus, weakly similar to XP_001769905.1 predicted protein [Physcomitrella patens subsp. patens]
WD	GQ03517_I21	BT114590	0.0444888	0.864825	0.00363617	AT2G45310	2e-102	UDP-D-glucuronate 4-epimerase 4	UG|Pta.1021|gb|CO199754	1e-165	Transcribed locus, moderately similar to NP_191922.1 UDP-D-glucuronate 4-epimerase 3 [Arabidopsis thaliana]
WD	GQ03519_E02	BT114679	0.0114845	0.768414	0.00522243	AT5G53140	6e-102	Protein phosphatase 2C family protein	UG|Pta.21659|gb|DT631879	8e-105	Transcribed locus, weakly similar to NP_001045898.1 Os02g0149800 [Oryza sativa Japonica Group]
WD	GQ03519_E02	BT114679	0.0315519	0.843469	0.0040384	AT5G53140	6e-102	Protein phosphatase 2C family protein	UG|Pta.21659|gb|DT631879	8e-105	Transcribed locus, weakly similar to NP_001045898.1 Os02g0149800 [Oryza sativa Japonica Group]
WD	GQ03519_E02	BT114679	0.0328549	0.843469	0.00399102	AT5G53140	6e-102	Protein phosphatase 2C family protein	UG|Pta.21659|gb|DT631879	8e-105	Transcribed locus, weakly similar to NP_001045898.1 Os02g0149800 [Oryza sativa Japonica Group]
WD	GQ03519_E02	BT114679	0.0298797	0.843469	0.00410216	AT5G53140	6e-102	Protein phosphatase 2C family protein	UG|Pta.21659|gb|DT631879	8e-105	Transcribed locus, weakly similar to NP_001045898.1 Os02g0149800 [Oryza sativa Japonica Group]
WD	GQ03519_E06	BT114680	0.0276542	0.843469	0.0041928	AT3G10340	0	phenylalanine ammonia-lyase 4	UG|Pta.11598|gb|DR160726	9e-149	Transcribed locus, moderately similar to XP_002981929.1 phenylalanine ammonia-lyase [Selaginella moellendorffii]
WD	GQ03612_K23	BT115254	0.00648877	0.728277	0.00589194	AT5G54380	8e-30	protein kinase family protein	UG|Pta.12698|gb|DR025509	8e-37	Transcribed locus, moderately similar to NP_200249.1 receptor-like protein kinase THESEUS 1 [Arabidopsis thaliana]
WD	GQ03612_M08	BT115257	0.025103	0.843469	0.00430615	AT4G10610	3e-123	CTC-interacting domain 12	UG|Pta.5960|gb|CV144488	2e-161	Transcribed locus, moderately similar to XP_001775735.1 predicted protein [Physcomitrella patens subsp. patens]
WD	GQ03613_A16	BT115270	0.0225205	0.830016	0.00443331	AT2G01850	3e-116	endoxyloglucan transferase A3	UG|Pta.8273|gb|CO165083	8e-137	Transcribed locus, weakly similar to NP_178294.1 xyloglucan:xyloglucosyl transferase [Arabidopsis thaliana]
WD	GQ03613_F15	BT115282	0.0167271	0.782692	0.00478172	AT1G60390	2e-170	polygalacturonase 1	UG|Pta.4545|gb|CO166043	3e-156	Transcribed locus, weakly similar to XP_002266815.1 PREDICTED: hypothetical protein [Vitis vinifera]
WD	GQ03613_M24	BT115303	0.00699123	0.728277	0.00580445				UG|Pta.547|gb|AA556968	8e-81	Transcribed locus
WD	GQ03615_O05	BT115405	0.0076873	0.728277	0.00569313				UG|Pta.23330|gb|DT635357	9e-48	Transcribed locus
WD	GQ03617_K22	BT115482	0.0186383	0.782692	0.00465495	AT1G04400	0	cryptochrome 2	UG|Pta.19914|gb|DT634134	4e-103	Transcribed locus, moderately similar to NP_567341.1 cryptochrome-1 [Arabidopsis thaliana]
WD	GQ03617_K22	BT115482	0.0215057	0.817794	0.00448731	AT1G04400	0	cryptochrome 2	UG|Pta.19914|gb|DT634134	4e-103	Transcribed locus, moderately similar to NP_567341.1 cryptochrome-1 [Arabidopsis thaliana]
WD	GQ03617_K22	BT115482	0.022397	0.830016	0.00443975	AT1G04400	0	cryptochrome 2	UG|Pta.19914|gb|DT634134	4e-103	Transcribed locus, moderately similar to NP_567341.1 cryptochrome-1 [Arabidopsis thaliana]
WD	GQ03701_L12	BT115566	0.041247	0.852713	0.00372472	AT5G47500	5e-59	Pectin lyase-like superfamily protein	UG|Pta.17409|gb|CF670105	2e-34	Transcribed locus, weakly similar to NP_001167796.1 hypothetical protein LOC100381490 [Zea mays]
WD	GQ03701_N07	BT115578	0.00459353	0.728277	0.00629722	AT1G13180	0	Actin-like ATPase superfamily protein	UG|Pta.6651|gb|DR683030	5e-114	Transcribed locus, moderately similar to XP_002315648.1 predicted protein [Populus trichocarpa]
WD	GQ03701_N07	BT115578	0.0143315	0.769676	0.00496285	AT1G13180	0	Actin-like ATPase superfamily protein	UG|Pta.6651|gb|DR683030	5e-114	Transcribed locus, moderately similar to XP_002315648.1 predicted protein [Populus trichocarpa]
WD	GQ03702_G18	BT115600	0.0301328	0.843469	0.00409228	AT2G26640	0	3-ketoacyl-CoA synthase 11	UG|Pta.34168|gb|DR059321	6e-156	Transcribed locus, moderately similar to NP_180232.1 3-ketoacyl-CoA synthase 11 [Arabidopsis thaliana]
WD	GQ03702_I07	BT115605	0.00431247	0.728277	0.00637132	AT2G02540	3e-23	homeobox protein 21	UG|Pta.18272|gb|DT633491	3e-30	Transcribed locus, weakly similar to XP_002994344.1 hypothetical protein SELMODRAFT_236945 [Selaginella moellendorffii]
WD	GQ03703_M23	BT115652	0.041996	0.855328	0.00370366				UG|Pta.13746|gb|DR120511	4e-72	Transcribed locus
WD	GQ03704_C07	BT115671	0.03313	0.843469	0.00398125	AT1G08970	1e-62	nuclear factor Y, subunit C9	UG|Pta.1826|gb|CO167428	1e-149	Transcribed locus, strongly similar to XP_001784527.1 predicted protein [Physcomitrella patens subsp. patens]
WD	GQ03704_J21	BT115702	0.0441971	0.864825	0.00364387	AT1G69390	1e-56	homologue of bacterial MinE 1	UG|Pta.16689|gb|CX714174	8e-149	Transcribed locus, moderately similar to NP_564964.1 bacterial MinE 1-like protein [Arabidopsis thaliana]
WD	GQ03707_C13	BT115836	0.0144556	0.769676	0.00495274	AT3G29360	0	UDP-glucose 6-dehydrogenase family protein	UG|Pta.4565|gb|DN458811	8e-177	Transcribed locus, moderately similar to NP_197053.1 UDPglucose 6-dehydrogenase [Arabidopsis thaliana]
WD	GQ03707_K16	BT115867	0.0338922	0.843469	0.00395463	AT5G01020	0	Protein kinase superfamily protein	UG|Pta.19339|gb|CV035468	1e-90	Transcribed locus, moderately similar to NP_001066022.2 Os12g0121100 [Oryza sativa Japonica Group]
WD	GQ03707_K16	BT115867	0.0238235	0.843469	0.00436742	AT5G01020	0	Protein kinase superfamily protein	UG|Pta.19339|gb|CV035468	1e-90	Transcribed locus, moderately similar to NP_001066022.2 Os12g0121100 [Oryza sativa Japonica Group]
WD	GQ03708_B17	BT115890	0.0425076	0.859919	0.00368948	AT2G35710	3e-177	Nucleotide-diphospho-sugar transferases superfamily protein	UG|Pta.5739|gb|DR682743	6e-137	Transcribed locus, weakly similar to NP_973607.1 nucleotide-diphospho-sugar transferase domain-containing protein [Arabidopsis thaliana]
WD	GQ03708_B21	BT115892	0.000749725	0.728277	0.00842679	AT2G22500	2e-132	uncoupling protein 5	UG|Pta.831|gb|DT626283	5e-158	Transcribed locus, moderately similar to XP_002285693.1 PREDICTED: hypothetical protein [Vitis vinifera]
WD	GQ03708_B21	BT115892	0.00857229	0.728747	0.00556534	AT2G22500	2e-132	uncoupling protein 5	UG|Pta.831|gb|DT626283	5e-158	Transcribed locus, moderately similar to XP_002285693.1 PREDICTED: hypothetical protein [Vitis vinifera]
WD	GQ03708_J16	BT115907	0.00972886	0.749402	0.00541693	AT3G48080	4e-64	alpha/beta-Hydrolases superfamily protein	UG|Pta.8961|gb|CX646443	1e-105	Transcribed locus, weakly similar to XP_002462337.1 hypothetical protein SORBIDRAFT_02g024030 [Sorghum bicolor]
WD	GQ03708_J16	BT115907	0.0185989	0.782692	0.00465744	AT3G48080	4e-64	alpha/beta-Hydrolases superfamily protein	UG|Pta.8961|gb|CX646443	1e-105	Transcribed locus, weakly similar to XP_002462337.1 hypothetical protein SORBIDRAFT_02g024030 [Sorghum bicolor]
WD	GQ03708_P09	BT115927	0.03618	0.843469	0.00387815	AT3G26782	7e-106	Tetratricopeptide repeat (TPR)-like superfamily protein	UG|Pta.22473|gb|DT632686	4e-119	Transcribed locus, weakly similar to XP_002300388.1 predicted protein [Populus trichocarpa]
WD	GQ03709_I20	BT115963	0.0236604	0.843469	0.00437547	AT4G11570	2e-114	Haloacid dehalogenase-like hydrolase (HAD) superfamily protein
WD	GQ03710_I11	BT116018	0.0170372	0.782692	0.0047602	AT2G20260	3e-28	photosystem I subunit E-2	UG|Pta.2320|gb|CO411232	4e-63	Transcribed locus, moderately similar to NP_001059501.2 Os07g0435300 [Oryza sativa Japonica Group]
WD	GQ03712_G09	BT116134	0.00903692	0.73373	0.00550344	AT1G29910	5e-34	chlorophyll A/B binding protein 3	UG|Pta.575|gb|DR094830	2e-68	Transcribed locus, strongly similar to NP_565786.1 light-harvesting complex II chlorophyll a/b binding protein 1 [Arabidopsis thaliana]
WD	GQ03712_N21	BT116163	0.0140347	0.769676	0.00498738	AT4G13940	2e-171	S-adenosyl-L-homocysteine hydrolase	UG|Pta.10148|gb|DN458874	2e-145	Transcribed locus, strongly similar to NP_193130.1 adenosylhomocysteinase 1 [Arabidopsis thaliana]
WD	GQ03713_L14	BT116209	0.0144108	0.769676	0.00495638	AT3G62060	1e-60	Pectinacetylesterase family protein	UG|Pta.18110|gb|CO159435	1e-80	Transcribed locus, weakly similar to NP_001047850.1 Os02g0702400 [Oryza sativa Japonica Group]
WD	GQ03714_A20	BT116226	0.00167507	0.728277	0.0074818	AT2G22120	2e-166	RING/FYVE/PHD zinc finger superfamily protein	UG|Pta.1999|gb|DR690235	7e-173	Transcribed locus, moderately similar to XP_002307118.1 predicted protein [Populus trichocarpa]
WD	GQ03714_A20	BT116226	0.00281845	0.728277	0.00687062	AT2G22120	2e-166	RING/FYVE/PHD zinc finger superfamily protein	UG|Pta.1999|gb|DR690235	7e-173	Transcribed locus, moderately similar to XP_002307118.1 predicted protein [Populus trichocarpa]
WD	GQ03715_C05	BT116275	0.0404278	0.849329	0.0037482	AT1G17880	3e-44	basic transcription factor 3	UG|Pta.77|gb|CV033347	4e-115	Transcribed locus, moderately similar to XP_002265041.1 PREDICTED: hypothetical protein [Vitis vinifera]
WD	GQ03715_C05	BT116275	0.0477355	0.864825	0.00355373	AT1G17880	3e-44	basic transcription factor 3	UG|Pta.77|gb|CV033347	4e-115	Transcribed locus, moderately similar to XP_002265041.1 PREDICTED: hypothetical protein [Vitis vinifera]
WD	GQ03715_D02	BT116277	0.00778624	0.728277	0.00567813	AT1G76160	0	SKU5 similar 5	UG|Pta.14298|gb|CO200683	7e-178	Transcribed locus, weakly similar to NP_177743.1 SKU5 similar 5 protein [Arabidopsis thaliana]
WD	GQ03718_A07	BT116397	0.0375782	0.843993	0.00252507	AT1G23820	3e-166	spermidine synthase 1	UG|Pta.22336|gb|DR683711	2e-78	Transcribed locus, moderately similar to NP_177188.1 Spermidine synthase 2 [Arabidopsis thaliana]
WD	GQ03807_K02	BT116840	0.0399021	0.846045	0.00376352	AT4G26220	7e-42	S-adenosyl-L-methionine-dependent methyltransferases superfamily protein	UG|Pta.9651|gb|DR165952	4e-155	Transcribed locus, weakly similar to NP_567739.1 putative caffeoyl-CoA O-methyltransferase [Arabidopsis thaliana]
WD	GQ03808_E01	BT116862	0.0123434	0.768414	0.00513789	AT1G08540	6e-107	RNApolymerase sigma subunit 2
WD	GQ03808_E01	BT116862	0.0346036	0.843469	0.00393031	AT1G08540	6e-107	RNApolymerase sigma subunit 2
WD	GQ03809_F14	BT116917	0.0204265	0.802138	0.00454763	AT1G72480	0	Lung seven transmembrane receptor family protein	UG|Pta.22632|gb|DR689332	3e-162	Transcribed locus, moderately similar to NP_177392.1 lung seven transmembrane receptor-like protein [Arabidopsis thaliana]
WD	GQ03809_O17	BT116941	0.0424662	0.859919	0.00240375	AT3G07320	4e-130	O-Glycosyl hydrolases family 17 protein	UG|Pta.34383|gb|DR052381	6e-136	Transcribed locus, weakly similar to NP_001063586.1 Os09g0502200 [Oryza sativa Japonica Group]
WD	GQ03810_G01	BT116966	0.0385477	0.843993	0.00249973	AT1G67325	3e-67	Ran BP2/NZF zinc finger-like superfamily protein	UG|Pta.11313|gb|CO368976	7e-157	Transcribed locus, weakly similar to XP_001771918.1 predicted protein [Physcomitrella patens subsp. patens]
WD	GQ03810_N15	BT116992	0.00781735	0.728277	0.00413482	AT1G25280	4e-61	tubby like protein 10	UG|Pta.3215|gb|DR110450	8e-125	Transcribed locus, weakly similar to XP_002266692.1 PREDICTED: hypothetical protein [Vitis vinifera]
WD	GQ03810_O10	BT116995	0.0181265	0.782692	0.00468758	AT5G55600	7e-109	agenet domain-containing protein / bromo-adjacent homology (BAH) domain-containing protein	UG|Pta.1766|gb|CO364081	4e-43	Transcribed locus, weakly similar to NP_001061860.1 Os08g0431100 [Oryza sativa Japonica Group]
WD	GQ03811_G23	BT117036	0.0321895	0.843469	0.00401497	AT3G56440	0	homolog of yeast autophagy 18 (ATG18) D	UG|Pta.976|gb|DR049516	1e-127	Transcribed locus, moderately similar to XP_002321321.1 predicted protein [Populus trichocarpa]
WD	GQ03811_O12	BT117054	0.00829819	0.728747	0.00560345	AT5G05340	6e-81	Peroxidase superfamily protein	UG|Pta.20836|gb|DR163369	2e-105	Transcribed locus, weakly similar to NP_196153.1 peroxidase 52 [Arabidopsis thaliana]
WD	GQ03812_F05	BT117075	0.00353008	0.728277	0.0066063				UG|Pta.1358|gb|DR051868	2e-66	Transcribed locus, weakly similar to NP_187123.1 hevein-like protein [Arabidopsis thaliana]
WD	GQ03812_G05	BT117079	0.00882682	0.728747	0.00553102				UG|Pta.7303|gb|DR051066	7e-47	Transcribed locus, weakly similar to XP_002285919.1 PREDICTED: hypothetical protein [Vitis vinifera]
WD	GQ03812_G05	BT117079	0.0146468	0.771941	0.00493735				UG|Pta.7303|gb|DR051066	7e-47	Transcribed locus, weakly similar to XP_002285919.1 PREDICTED: hypothetical protein [Vitis vinifera]
WD	GQ03812_P01	BT117106	0.0347168	0.843469	0.00392648	AT5G66390	3e-127	Peroxidase superfamily protein	UG|Pta.10290|gb|DR742406	4e-134	Transcribed locus, weakly similar to NP_001042657.1 Os01g0263300 [Oryza sativa Japonica Group]
WD	GQ03813_L06	BT117142	0.0361163	0.843469	0.00388022	AT1G59700	4e-40	glutathione S-transferase TAU 16	UG|Pta.2179|gb|DR094333	3e-80	Transcribed locus, weakly similar to XP_002268911.1 PREDICTED: hypothetical protein [Vitis vinifera]
WD	GQ03813_P07	BT117159	0.00848502	0.728747	0.00557734	AT1G65970	3e-87	thioredoxin-dependent peroxidase 2	UG|Pta.7025|gb|DR095115	1e-46	Transcribed locus, moderately similar to XP_002327377.1 predicted protein [Populus trichocarpa]
WD	GQ03814_D13	BT117169	0.0246791	0.843469	0.0043261	AT4G30440	0	UDP-D-glucuronate 4-epimerase 1	UG|Pta.19963|gb|DR181495	1e-171	Transcribed locus, moderately similar to NP_194773.1 UDP-D-glucuronate 4-epimerase 1 [Arabidopsis thaliana]
WD	GQ03815_L12	BT117241	0.0486237	0.864825	0.00353215	AT5G05850	5e-120	plant intracellular ras group-related LRR 1	UG|Pta.17309|gb|DN465573	7e-150	Transcribed locus, weakly similar to NP_001053082.1 Os04g0476700 [Oryza sativa Japonica Group]
WD	GQ03817_O18	BT117364	0.00835494	0.728747	0.00559545	AT1G67730	2e-129	beta-ketoacyl reductase 1	UG|Pta.1124|gb|DT633089	4e-170	Transcribed locus, moderately similar to XP_002285316.1 PREDICTED: hypothetical protein [Vitis vinifera]
WD	GQ03817_O18	BT117364	0.0106693	0.768414	0.00530874	AT1G67730	2e-129	beta-ketoacyl reductase 1	UG|Pta.1124|gb|DT633089	4e-170	Transcribed locus, moderately similar to XP_002285316.1 PREDICTED: hypothetical protein [Vitis vinifera]
WD	GQ03819_K23	BT117448	0.0282011	0.843469	0.00416986	AT1G18540	4e-97	Ribosomal protein L6 family protein	UG|Pta.4923|gb|DR163255	5e-163	Transcribed locus, moderately similar to NP_173289.1 60S ribosomal protein L6-1 [Arabidopsis thaliana]
WD	GQ03901_K05	BT117495	0.0373337	0.843993	0.00384141	AT3G05690	7e-24	nuclear factor Y, subunit A2	UG|Pta.11601|gb|DT632502	6e-156	Transcribed locus, moderately similar to XP_002965605.1 hypothetical protein SELMODRAFT_38090 [Selaginella moellendorffii]
WD	GQ03901_N10	BT117508	0.0210564	0.805808	0.00451205	AT4G27450	2e-88	Aluminium induced protein with YGL and LRDR motifs	UG|Pta.15313|gb|DN612731	6e-147	Transcribed locus, weakly similar to NP_199196.1 pentatricopeptide repeat-containing protein-like protein [Arabidopsis thaliana]
WD	GQ03901_N10	BT117508	0.0451054	0.864825	0.00362006	AT4G27450	2e-88	Aluminium induced protein with YGL and LRDR motifs	UG|Pta.15313|gb|DN612731	6e-147	Transcribed locus, weakly similar to NP_199196.1 pentatricopeptide repeat-containing protein-like protein [Arabidopsis thaliana]
WD	GQ03908_E19	GT739546	0.0180262	0.782692	0.00469408	AT1G53210	2e-82	sodium/calcium exchanger family protein / calcium-binding EF hand family protein	UG|Pta.3452|gb|DR164373	1e-123	Transcribed locus, weakly similar to NP_001046432.1 Os02g0247800 [Oryza sativa (japonica cultivar-group)]
WD	GQ03908_E19	GT739546	0.0180262	0.782692	0.00469408	AT1G53210	2e-82	sodium/calcium exchanger family protein / calcium-binding EF hand family protein	UG|Pta.3452|gb|DR164373	1e-123	Transcribed locus, weakly similar to NP_001046432.1 Os02g0247800 [Oryza sativa (japonica cultivar-group)]
WD	GQ03908_E19	GT739546	0.0275595	0.843469	0.00419681	AT1G53210	2e-82	sodium/calcium exchanger family protein / calcium-binding EF hand family protein	UG|Pta.3452|gb|DR164373	1e-123	Transcribed locus, weakly similar to NP_001046432.1 Os02g0247800 [Oryza sativa (japonica cultivar-group)]
WD	GQ03912_B09	BT117779	0.00226338	0.728277	0.00712819				UG|Pta.16051|gb|CV136749	2e-65	Transcribed locus
WD	GQ03912_H23	EX433116	0.0144757	0.769676	0.00495112	AT5G49720	5e-151	glycosyl hydrolase 9A1	UG|Pta.4684|gb|EF619968	0	Endoglucanase (Kor1)
WD	GQ03912_H23	EX433116	0.029747	0.843469	0.00410737	AT5G49720	5e-151	glycosyl hydrolase 9A1	UG|Pta.4684|gb|EF619968	0	Endoglucanase (Kor1)
WD	GQ03915_E01	BT117872	0.0427634	0.86219	0.00368246	AT2G01660	2e-46	plasmodesmata-located protein 6	UG|Pta.11015|gb|CO166876	3e-79	Transcribed locus, weakly similar to NP_001053427.1 Os04g0537800 [Oryza sativa Japonica Group]
WD	GQ03917_P03	BT117939	0.0273197	0.843469	0.00284465				UG|Pta.7648|gb|DR181961	1e-73	Transcribed locus
WD	GQ03917_P03	BT117939	0.0324299	0.843469	0.00400626				UG|Pta.7648|gb|DR181961	1e-73	Transcribed locus
WD	GQ03919_I21	BT117983	0.000951206	0.728277	0.0081469	AT2G35840	6e-122	Sucrose-6F-phosphate phosphohydrolase family protein	UG|Pta.9498|gb|AF460845	0	Sucrose-phosphatase
WD	GQ04001_H11	EX436028	0.0178821	0.782692	0.00470348	AT3G14240	2e-113	Subtilase family protein	UG|Pta.9916|gb|CO162753	3e-144	Transcribed locus, weakly similar to NP_566483.1 Subtilase family protein [Arabidopsis thaliana]
WD	GQ04001_J17	BT118047	0.0118604	0.768414	0.00518467	AT3G11810	6e-42	unknown protein@ BEST Arabidopsis thaliana protein match is: unknown protein (TAIR:AT2G03330.1)@ Has 141 Blast hits to 141 proteins in 21 species: Archae - 0@ Bacteria - 9@ Metazoa - 0@ Fungi - 0@ Plants - 131@ Viruses - 0@ Other Eukaryotes - 1 (source: NCBI BLink).	UG|Pta.12502|gb|DR101702	1e-142	Transcribed locus, weakly similar to NP_187787.1 uncharacterized protein [Arabidopsis thaliana]
WD	GQ04003_D22	BT118174	0.0480503	0.864825	0.00354604	AT1G01225	3e-96	NC domain-containing protein-related	UG|Pta.9287|gb|CO169738	3e-113	Transcribed locus, moderately similar to XP_002320878.1 predicted protein [Populus trichocarpa]
WD	GQ04003_N05	BT118226	0.00148459	0.728277	0.00762364	AT4G03560	0	two-pore channel 1	UG|Pta.18439|gb|CO366794	5e-171	Transcribed locus, weakly similar to XP_002458314.1 hypothetical protein SORBIDRAFT_03g031110 [Sorghum bicolor]
WD	GQ04005_I16	BT118360	0.0362614	0.843469	0.00387552	AT4G19810	1e-94	Glycosyl hydrolase family protein with chitinase insertion domain	UG|Pta.16629|gb|DR165951	8e-124	Transcribed locus, weakly similar to XP_002337087.1 predicted protein [Populus trichocarpa]
WD	GQ04006_K23	BT118465	0.00739773	0.728277	0.00573816	AT5G55990	1e-130	calcineurin B-like protein 2	UG|Pta.844|gb|CO364900	3e-179	Transcribed locus, strongly similar to NP_194387.1 calcineurin B-like 3 [Arabidopsis thaliana]
WD	GQ04006_K23	BT118465	0.00577381	0.728277	0.00602889	AT5G55990	1e-130	calcineurin B-like protein 2	UG|Pta.844|gb|CO364900	3e-179	Transcribed locus, strongly similar to NP_194387.1 calcineurin B-like 3 [Arabidopsis thaliana]
WD	GQ04007_J24	BT118552	0.0355987	0.843469	0.00389712	AT5G58230	0	Transducin/WD40 repeat-like superfamily protein	UG|Pta.19317|gb|CV033668	1e-152	Transcribed locus, moderately similar to XP_002265142.1 PREDICTED: hypothetical protein [Vitis vinifera]
WD	GQ04008_D05	BT118613	0.03289	0.843469	0.00398977	AT5G60640	0	PDI-like 1-4	UG|Pta.9016|gb|DN462741	9e-138	Transcribed locus, weakly similar to XP_002974021.1 hypothetical protein SELMODRAFT_52354 [Selaginella moellendorffii]
WD	GQ04010_L08	BT118826	0.0452219	0.864825	0.00234168	AT5G54160	9e-112	O-methyltransferase 1	UG|Pta.11336|gb|DN464246	7e-126	Transcribed locus, weakly similar to XP_002317838.1 caffeic acid 3-O-methyltransferase [Populus trichocarpa]
WD	GQ04010_N07	BT118836	0.0479564	0.864825	0.00354833	AT2G01570	6e-90	GRAS family transcription factor family protein	UG|Pta.7061|gb|DR078352	8e-65	Transcribed locus, weakly similar to XP_002284650.1 PREDICTED: GAI1 isoform 2 [Vitis vinifera]
WD	GQ04011_B15	BT118859	0.0171897	0.782692	0.00474975	AT2G16280	5e-155	3-ketoacyl-CoA synthase 9	UG|Pta.23489|gb|DT636191	1e-153	Transcribed locus, weakly similar to XP_002963631.1 hypothetical protein SELMODRAFT_79947 [Selaginella moellendorffii]
WD	GQ04011_D06	BT118867	0.0433708	0.864825	0.00366596	AT3G48660	6e-20	Protein of unknown function (DUF 3339)	UG|Pta.297|gb|DT638910	3e-72	Transcribed locus, moderately similar to XP_002321709.1 predicted protein [Populus trichocarpa]
WD	GQ04101_H16	BT119101	0.00626665	0.728277	0.0059328				UG|Pta.22778|gb|DR688824	3e-20	Transcribed locus
WD	GQ04102_B11	BT119156	0.0395052	0.843993	0.00377522	AT1G09330	4e-93	unknown protein@ FUNCTIONS IN: molecular_function unknown@ INVOLVED IN: biological_process unknown@ LOCATED IN: integral to membrane@ EXPRESSED IN: 24 plant structures@ EXPRESSED DURING: 15 growth stages@ CONTAINS InterPro DOMAIN/s: Protein of unknown function DUF846, eukaryotic (InterPro:IPR008564)@ Has 518 Blast hits to 518 proteins in 206 species: Archae - 0@ Bacteria - 0@ Metazoa - 193@ Fungi…	UG|Pta.9936|gb|DR694226	2e-162	Transcribed locus, moderately similar to NP_563842.1 uncharacterized protein [Arabidopsis thaliana]
WD	GQ04102_N07	BT119227	0.00280278	0.728277	0.00687717	AT2G13360	0	alanine:glyoxylate aminotransferase	UG|Pta.16827|gb|DR016528	9e-148	Transcribed locus, moderately similar to NP_178969.1 serine--glyoxylate aminotransferase [Arabidopsis thaliana]
WD	GQ04103_G11	EX441604	0.0197592	0.791455	0.00458653	AT3G13870	1e-24	Root hair defective 3 GTP-binding protein (RHD3)	UG|Pta.220|gb|CX712648	5e-75	Transcribed locus, weakly similar to NP_188003.1 Root hair defective 3 GTP-binding protein RHD3 [Arabidopsis thaliana]
WD	GQ04103_M18	BT119291	0.0124057	0.768414	0.00513199	AT5G49330	7e-59	myb domain protein 111	UG|Pta.18786|gb|CO361899	5e-143	Transcribed locus, moderately similar to XP_002972896.1 hypothetical protein SELMODRAFT_98669 [Selaginella moellendorffii]
WD	GQ04105_B09	BT119397	0.0300263	0.843469	0.00274949	AT5G08520	3e-75	Duplicated homeodomain-like superfamily protein	UG|Pta.22533|gb|DT636482	1e-66	Transcribed locus, weakly similar to NP_196469.1 duplicated SANT DNA-binding domain-containing protein [Arabidopsis thaliana]
WD	GQ04106_A18	BT119463	0.0293495	0.843469	0.00412313				UG|Pta.11410|gb|DR092919	3e-66	Transcribed locus, weakly similar to NP_001052553.1 Os04g0364800 [Oryza sativa Japonica Group]
WD	GQ04106_E11	BT119482	0.0329315	0.843469	0.00398829	AT5G12190	1e-72	RNA-binding (RRM/RBD/RNP motifs) family protein	UG|Pta.16579|gb|CF472380	8e-99	Transcribed locus, moderately similar to NP_196780.1 pre-mRNA branch site protein p14 [Arabidopsis thaliana]
WD	GQ04107_F04	BT119571	0.0187552	0.782692	0.00464763	AT1G75200	7e-116	flavodoxin family protein / radical SAM domain-containing protein
WD	GQ04107_F04	BT119571	0.03907	0.843993	0.00378819	AT1G75200	7e-116	flavodoxin family protein / radical SAM domain-containing protein
WD	GQ04107_M19	BT119612	0.00745367	0.728277	0.00572932	AT1G12840	0	vacuolar ATP synthase subunit C (VATC) / V-ATPase C subunit / vacuolar proton pump C subunit (DET3)	UG|Pta.1960|gb|CF667996	1e-145	Transcribed locus, moderately similar to NP_563916.1 V-type proton ATPase subunit C [Arabidopsis thaliana]
WD	GQ04107_M19	BT119612	0.00317977	0.728277	0.006729	AT1G12840	0	vacuolar ATP synthase subunit C (VATC) / V-ATPase C subunit / vacuolar proton pump C subunit (DET3)	UG|Pta.1960|gb|CF667996	1e-145	Transcribed locus, moderately similar to NP_563916.1 V-type proton ATPase subunit C [Arabidopsis thaliana]
WD	GQ04107_M19	BT119612	0.0310937	0.843469	0.00405553	AT1G12840	0	vacuolar ATP synthase subunit C (VATC) / V-ATPase C subunit / vacuolar proton pump C subunit (DET3)	UG|Pta.1960|gb|CF667996	1e-145	Transcribed locus, moderately similar to NP_563916.1 V-type proton ATPase subunit C [Arabidopsis thaliana]
WD	GQ04109_P04	BT119779	0.0388399	0.843993	0.00379511	AT1G61150	5e-133	LisH and RanBPM domains containing protein	UG|Pta.3695|gb|CO161275	2e-177	Transcribed locus, moderately similar to NP_001077750.1 LisH and RanBPM domain-containing protein [Arabidopsis thaliana]
WD	GQ04111_M21	BT119887	0.0130259	0.769676	0.0050748	AT3G48080	5e-43	alpha/beta-Hydrolases superfamily protein	UG|Pta.3997|gb|DT632254	2e-123	Transcribed locus, weakly similar to NP_190811.1 protein PHYTOALEXIN DEFICIENT 4 [Arabidopsis thaliana]
WD	GQ04112_G17	BT119920	0.0263128	0.843469	0.00425103	AT3G02470	3e-124	S-adenosylmethionine decarboxylase	UG|Pta.655|gb|DT624923	1e-156	Transcribed locus, weakly similar to NP_001078093.1 S-adenosylmethionine decarboxylase 1 beta chain [Arabidopsis thaliana]
Legend
na or empty cells, not avalaible
1 wood density (WD); microfibril angle (MFA); modulus of elasticity (MOE) and ring width (RW).
2 gene identifier from Rigault et al. (2011)
R2a indicates the variation explained by the markers
References
Rigault P, Boyle B, Lepage P, Cooke JE, Bousquet J, MacKay JJ. 2011. A white spruce gene catalog for conifer genome analyses. Plant Physiology 157: 14-28.

## Sheet: Table S2
Table S2 Genes significantly associated with LW traits (P<0.05) and their functions
Latewood traits1	Cluster ID2	GenBank	P-value	Q-value	R2a	TAIR accession	TAIR e-value	TAIR description	Pine accession	Pine e-value	Pine description
MFA	GQ03113_O04	BT107884	0.0153777	0.938227	0.00494611	AT2G20570	1e-34	GBF's pro-rich region-interacting factor 1	UG|Pta.18069|gb|DR095335	1e-75	Transcribed locus
MFA	GQ0025_F11	BT100556	0.0337218	0.938227	0.00401395	AT5G23420	9e-26	high-mobility group box 6	UG|Pta.14467|gb|DR015688	2e-61	Transcribed locus, weakly similar to XP_002983394.1 hypothetical protein SELMODRAFT_117986 [Selaginella moellendorffii]
MFA	GQ03815_F15	BT117230	0.0220959	0.938227	0.0045157	AT2G39900	3e-98	GATA type zinc finger transcription factor family protein	UG|Pta.10301|gb|DR015870	3e-150	Transcribed locus, moderately similar to NP_001049655.1 Os03g0266100 [Oryza sativa Japonica Group]
MFA	GQ0177_G13	GT739903	0.00212094	0.677216	0.00730173	AT1G77380	7e-176	amino acid permease 3	UG|Pta.34542|gb|DR690423	2e-162	Transcribed locus, weakly similar to XP_002974163.1 hypothetical protein SELMODRAFT_100110 [Selaginella moellendorffii]
MFA	GQ03124_J09	BT108631	0.035914	0.938227	0.00393922	AT5G16600	2e-71	myb domain protein 43	UG|Pta.4569|gb|AY356372	3e-171	R2R3-MYB transcription factor (MYB1)
MFA	GQ0208_O21	BT103227	0.0276079	0.938227	0.00425134	AT5G51260	1e-74	HAD superfamily, subfamily IIIB acid phosphatase	UG|Pta.34341|gb|CF669749	5e-157	Transcribed locus, weakly similar to XP_002309231.1 predicted protein [Populus trichocarpa]
MFA	GQ0209_D16	CO486596	0.00286764	0.796628	0.00694271	AT1G33250	7e-22	Protein of unknown function (DUF604)	UG|Pta.17500|gb|DR060071	3e-36	Transcribed locus, moderately similar to XP_002270850.1 PREDICTED: hypothetical protein [Vitis vinifera]
MFA	GQ0167_I05	BT102152	0.0354072	0.938227	0.00395608	AT3G23770	7e-133	O-Glycosyl hydrolases family 17 protein	UG|Pta.34216|gb|DR023094	0	Transcribed locus, weakly similar to XP_002975355.1 hypothetical protein SELMODRAFT_103308 [Selaginella moellendorffii]
MFA	GQ03007_K12	BT106671	0.032415	0.938227	0.00406085	AT3G21240	0	4-coumarate:CoA ligase 2	UG|Pta.423|gb|U12013	0	PT4CL1 4-coumarate-CoA ligase enzyme
MFA	GQ03007_K12	BT106671	0.029476	0.938227	0.00417364	AT3G21240	0	4-coumarate:CoA ligase 2	UG|Pta.423|gb|U12013	0	PT4CL1 4-coumarate-CoA ligase enzyme
MFA	GQ0047_C07	BT100845	0.0380699	0.93937	0.00387006	AT3G28180	6e-54	Cellulose-synthase-like C4	UG|Pta.3057|gb|DR160698	2e-90	Transcribed locus, moderately similar to NP_566835.1 xyloglucan glycosyltransferase 4 [Arabidopsis thaliana]
MFA	GQ0015_J06	BT100477	0.0417905	0.93937	0.00375944	AT4G09740	4e-96	glycosyl hydrolase 9B14	UG|Pta.20627|gb|DR179146	2e-52	Transcribed locus, weakly similar to NP_177228.1 endoglucanase 8 [Arabidopsis thaliana]
MFA	GQ03610_M12	BT115168	0.0041441	0.796628	0.00650464	AT1G68570	0	Major facilitator superfamily protein	UG|Pta.15630|gb|CV032421	4e-173	Transcribed locus, weakly similar to NP_177024.1 putative nitrite transporter [Arabidopsis thaliana]
MFA	GQ0014_L01	BT100447	0.0498024	0.956769	0.00355139	AT5G57800	5e-138	Fatty acid hydroxylase superfamily	UG|Pta.1272|gb|DT632539	1e-134	Transcribed locus, moderately similar to NP_200588.2 protein WAX2 [Arabidopsis thaliana]
MFA	GQ04013_E17	BT119008	0.0476117	0.949889	0.00360475	AT1G04880	5e-35	HMG (high mobility group) box protein with ARID/BRIGHT DNA-binding domain	UG|Pta.13495|gb|DT626550	2e-79	Transcribed locus, weakly similar to NP_177738.1 high mobility group-box and ARID domain-binding domain-containing protein [Arabidopsis thaliana]
MFA	GQ02820_N02	BT105316	0.0457878	0.946281	0.00365108	AT5G02260	5e-110	expansin A9	UG|Pta.15078|gb|CF386766	1e-153	Transcribed locus, weakly similar to NP_195846.1 expansin A9 [Arabidopsis thaliana]
MFA	GQ03217_C15	BT110153	0.0161709	0.938227	0.00488638	AT2G37970	2e-71	SOUL heme-binding family protein	UG|Pta.20016|gb|DT626664	6e-170	Transcribed locus, weakly similar to NP_565876.2 SOUL heme-binding-like protein [Arabidopsis thaliana]
MFA	GQ0202_C07	BT102876	0.0321121	0.938227	0.00407199	AT4G34430	0.000000000000006	DNA-binding family protein	UG|Pta.21296|gb|DR069245	3e-141	Transcribed locus, weakly similar to XP_002305423.1 chromatin remodeling complex subunit [Populus trichocarpa]
MFA	GQ0166_A11	BT102085	0.0480507	0.950005	0.00359386	AT5G19530	8e-167	S-adenosyl-L-methionine-dependent methyltransferases superfamily protein	UG|Pta.8644|gb|DT624375	0	Transcribed locus, moderately similar to NP_001046395.1 Os02g0237100 [Oryza sativa Japonica Group]
MFA	GQ03813_E19	BT117124	0.018731	0.938227	0.00471185	AT2G36870	2e-112	xyloglucan endotransglucosylase/hydrolase 32	UG|Pta.9852|gb|DR692277	1e-138	Transcribed locus, weakly similar to XP_002269285.1 PREDICTED: hypothetical protein [Vitis vinifera]
MFA	GQ02011_J04	BT102699	0.0423371	0.93937	0.00374402				UG|Pta.12843|gb|DR163359	8e-135	Transcribed locus
MFA	GQ03234_K20	BT111238	0.00809997	0.821054	0.00570777	AT3G62660	5e-158	galacturonosyltransferase-like 7	UG|Pta.14125|gb|DR078579	1e-121	Transcribed locus, moderately similar to NP_191825.2 putative galacturonosyltransferase-like 7 [Arabidopsis thaliana]
MFA	GQ04010_N07	BT118836	0.0472688	0.949889	0.00361332	AT2G01570	6e-90	GRAS family transcription factor family protein	UG|Pta.7061|gb|DR078352	8e-65	Transcribed locus, weakly similar to XP_002284650.1 PREDICTED: GAI1 isoform 2 [Vitis vinifera]
MFA	GQ03308_J03	BT111995	0.0041313	0.796628	0.00650832	AT4G28610	7e-54	phosphate starvation response 1	UG|Pta.17437|gb|CO167423	6e-64	Transcribed locus, weakly similar to XP_002983457.1 hypothetical protein SELMODRAFT_47417 [Selaginella moellendorffii]
MFA	GQ02829_F04	BT105847	0.0361128	0.938227	0.00393267	AT4G23500	2e-71	Pectin lyase-like superfamily protein	UG|Pta.1724|gb|DR092456	4e-135	Transcribed locus, moderately similar to XP_002437680.1 hypothetical protein SORBIDRAFT_10g000660 [Sorghum bicolor]
MFA	GQ02829_I09	BT105866	0.023025	0.938227	0.00446681	AT4G19420	6e-146	Pectinacetylesterase family protein	UG|Pta.18110|gb|CO159435	2e-143	Transcribed locus, weakly similar to NP_001047850.1 Os02g0702400 [Oryza sativa Japonica Group]
MFA	GQ03005_C12	BT106568	0.0273713	0.938227	0.00426156	AT1G04820	0	tubulin alpha-4 chain	UG|Pta.454|gb|CO409960	0	Alpha-tubulin
MFA	GQ0133_E03	BT101916	0.0244237	0.938227	0.0043968	AT5G19730	3e-128	Pectin lyase-like superfamily protein	UG|Pta.4157|gb|CO175253	3e-97	Transcribed locus, weakly similar to XP_002330522.1 predicted protein [Populus trichocarpa]
MFA	GQ03612_H07	BT115246	0.00962008	0.841559	0.00550336	AT4G38620	1e-20	myb domain protein 4	UG|Pta.15187|gb|CO164694	7e-125	Transcribed locus, moderately similar to XP_002978781.1 hypothetical protein SELMODRAFT_450007 [Selaginella moellendorffii]
MFA	GQ0195_G17	BT102493	0.0445428	0.940063	0.00368378	AT5G61430	1e-90	NAC domain containing protein 100	UG|Pta.23890|gb|DT638383	3e-146	Transcribed locus, moderately similar to XP_002282655.1 PREDICTED: hypothetical protein [Vitis vinifera]
MFA	GQ0045_B13	BT100801	0.0301092	0.938227	0.00414841	AT5G06710	7e-63	homeobox from Arabidopsis thaliana	UG|Pta.16362|gb|DR101028	1e-142	Transcribed locus, moderately similar to NP_001063311.1 Os09g0447000 [Oryza sativa Japonica Group]
MFA	GQ03007_K12	BT106671	0.00425731	0.796628	0.00647258	AT3G21240	0	4-coumarate:CoA ligase 2	UG|Pta.423|gb|U12013	0	PT4CL1 4-coumarate-CoA ligase enzyme
MFA	GQ03312_B13	BT112211	0.0136866	0.933553	0.00508449	AT2G37040	0	PHE ammonia lyase 1	UG|Pta.2030|gb|DR015369	4e-142	Transcribed locus, moderately similar to XP_002981929.1 phenylalanine ammonia-lyase [Selaginella moellendorffii]
MFA	GQ03011_P12	BT106842	0.0133716	0.933553	0.00511215	AT4G23500	2e-123	Pectin lyase-like superfamily protein	UG|Pta.1724|gb|DR092456	6e-140	Transcribed locus, moderately similar to XP_002437680.1 hypothetical protein SORBIDRAFT_10g000660 [Sorghum bicolor]
MFA	GQ03814_N11	BT117195	0.0353656	0.938227	0.00395748	AT5G17920	0	Cobalamin-independent synthase family protein	UG|Pta.3742|gb|DN465434	8e-161	Transcribed locus, moderately similar to NP_001078599.1 5-methyltetrahydropteroyltriglutamate--homocysteine methyltransferase [Arabidopsis thaliana]
MFA	GQ02810_J22	BT104458	0.0372904	0.93937	0.0038946	AT2G40780	1e-39	Nucleic acid-binding, OB-fold-like protein	UG|Pta.9338|gb|DN633353	5e-125	Transcribed locus, weakly similar to XP_002276446.1 PREDICTED: similar to RNA binding / translation initiation factor [Vitis vinifera]
MFA	GQ0041_C08	BT100734	0.0053448	0.796628	0.00620202	AT5G54160	5e-102	O-methyltransferase 1	UG|Pta.11336|gb|DN464246	4e-168	Transcribed locus, weakly similar to XP_002317838.1 caffeic acid 3-O-methyltransferase [Populus trichocarpa]
MFA	GQ04010_B06	BT118775	0.0161563	0.938227	0.00488745				UG|Pta.11958|gb|DR052402	2e-84	Transcribed locus, weakly similar to XP_002990439.1 hypothetical protein SELMODRAFT_448021 [Selaginella moellendorffii]
MFA	GQ03236_G10	BT111350	0.00898337	0.838526	0.00558474	AT4G13660	2e-106	pinoresinol reductase 2	UG|Pta.5358|gb|DR059817	1e-141	Transcribed locus, weakly similar to XP_002971758.1 hypothetical protein SELMODRAFT_172293 [Selaginella moellendorffii]
MFA	GQ03236_G10	BT111350	0.0272373	0.938227	0.00426738	AT4G13660	2e-106	pinoresinol reductase 2	UG|Pta.5358|gb|DR059817	1e-141	Transcribed locus, weakly similar to XP_002971758.1 hypothetical protein SELMODRAFT_172293 [Selaginella moellendorffii]
MFA	GQ03220_K17	BT110360	0.0214923	0.938227	0.00454858				UG|Pta.1490|gb|CX647584	1e-100	Transcribed locus
MFA	GQ03001_A22	BT106407	0.0207185	0.938227	0.00459212	AT1G29520	3e-42	AWPM-19-like family protein	UG|Pta.15799|gb|CF394290	2e-83	Transcribed locus, weakly similar to NP_001149332.1 LOC100282955 [Zea mays]
MFA	GQ04007_K18	BT118556	0.000830552	0.461729	0.00841843	AT4G35880	2e-138	Eukaryotic aspartyl protease family protein	UG|Pta.20707|gb|DR015521	2e-101	Transcribed locus, weakly similar to NP_195313.2 aspartyl protease family protein [Arabidopsis thaliana]
MFA	GQ0206_L04	CO484716	0.0181956	0.938227	0.00474629				UG|Pta.12790|gb|DR685575	5e-39	Transcribed locus
MFA	GQ03402_E18	BT113242	0.0300366	0.938227	0.00415128	AT5G42650	2e-166	allene oxide synthase	UG|Pta.18452|gb|CO175726	7e-82	Transcribed locus, weakly similar to NP_193279.1 hydroperoxide lyase 1 [Arabidopsis thaliana]
MFA	GQ03009_P02	BT106762	0.0344543	0.938227	0.00398845	AT4G37080	5e-100	Protein of unknown function, DUF547	UG|Pta.22292|gb|DR683206	6e-54	Transcribed locus, weakly similar to XP_002282310.1 PREDICTED: hypothetical protein [Vitis vinifera]
MFA	GQ0072_O04	BT101204	0.035717	0.938227	0.00394575	AT4G08150	2e-49	KNOTTED-like from Arabidopsis thaliana	UG|Pta.6795|gb|CO168022	3e-148	Transcribed locus, moderately similar to NP_001051139.2 Os03g0727000 [Oryza sativa Japonica Group]
MFA	GQ03012_F11	BT106858	0.0418668	0.93937	0.00375727	AT5G20610	3e-46	unknown protein@ BEST Arabidopsis thaliana protein match is: unknown protein (TAIR:AT5G26160.1)@ Has 918 Blast hits to 759 proteins in 180 species: Archae - 6@ Bacteria - 105@ Metazoa - 264@ Fungi - 89@ Plants - 167@ Viruses - 5@ Other Eukaryotes - 282 (source: NCBI BLink).	UG|Pta.4481|gb|CO159764	1e-79	Transcribed locus, weakly similar to XP_002279012.1 PREDICTED: hypothetical protein [Vitis vinifera]
MFA	GQ03012_F11	BT106858	0.0449703	0.941574	0.00367245	AT5G20610	3e-46	unknown protein@ BEST Arabidopsis thaliana protein match is: unknown protein (TAIR:AT5G26160.1)@ Has 918 Blast hits to 759 proteins in 180 species: Archae - 6@ Bacteria - 105@ Metazoa - 264@ Fungi - 89@ Plants - 167@ Viruses - 5@ Other Eukaryotes - 282 (source: NCBI BLink).	UG|Pta.4481|gb|CO159764	1e-79	Transcribed locus, weakly similar to XP_002279012.1 PREDICTED: hypothetical protein [Vitis vinifera]
MFA	GQ0184_A05	BT102376	0.0432415	0.93937	0.00241805	AT3G51680	8e-83	NAD(P)-binding Rossmann-fold superfamily protein	UG|Pta.14559|gb|DR687863	1e-109	Transcribed locus, weakly similar to NP_190736.1 Rossmann-fold NAD(P)-binding domain-containing protein [Arabidopsis thaliana]
MFA	GQ0198_G11	BT102627	0.0316598	0.938227	0.00408882	AT1G55910	3e-97	zinc transporter 11 precursor	UG|Pta.4169|gb|DR160739	5e-92	Transcribed locus, weakly similar to XP_002265634.1 PREDICTED: hypothetical protein [Vitis vinifera]
MFA	GQ03816_G15	BT117279	0.0397581	0.93937	0.00381858	AT4G15560	0	Deoxyxylulose-5-phosphate synthase	UG|Pta.11746|gb|EU862297	0	1-deoxy-D-xylulose 5-phosphate synthase type II
MFA	GQ02016_M09	BT102810	0.0436139	0.93937	0.00370877	AT1G33440	1e-130	Major facilitator superfamily protein	UG|Pta.18678|gb|DR167147	1e-68	Transcribed locus, weakly similar to NP_176183.1 putative peptide/nitrate transporter [Arabidopsis thaliana]
MFA	GQ03314_B10	BT112378	0.00061457	0.436072	0.00877743	AT5G12120	2e-66	Ubiquitin-associated/translation elongation factor EF1B protein	UG|Pta.10084|gb|DT638022	8e-146	Transcribed locus, weakly similar to XP_002267190.1 PREDICTED: hypothetical protein [Vitis vinifera]
MFA	GQ0025_F11	BT100556	0.0124624	0.91477	0.00519579	AT5G23420	9e-26	high-mobility group box 6	UG|Pta.14467|gb|DR015688	2e-61	Transcribed locus, weakly similar to XP_002983394.1 hypothetical protein SELMODRAFT_117986 [Selaginella moellendorffii]
MFA	GQ0026_G09	BT100581	0.048467	0.95234	0.00358363				UG|Pta.13680|gb|DR095327	4e-86	Transcribed locus, weakly similar to NP_001058376.1 Os06g0681200 [Oryza sativa Japonica Group]
MFA	GQ0033_B24	BT100629	0.00462518	0.796628	0.006374	AT1G20990	1e-54	Cysteine/Histidine-rich C1 domain family protein	UG|Pta.15762|gb|DR098800	4e-131	Transcribed locus, weakly similar to NP_173523.1 DC1 domain-containing protein [Arabidopsis thaliana]
MFA	GQ00411_H03	BT100697	0.0159582	0.938227	0.0049021	AT5G06770	2e-47	KH domain-containing protein / zinc finger (CCCH type) family protein	UG|Pta.34373|gb|CO368138	5e-166	Transcribed locus, weakly similar to XP_002273052.1 PREDICTED: hypothetical protein [Vitis vinifera]
MFA	GQ0049_C16	BT100889	0.0446053	0.940063	0.00368211	AT2G27030	7e-81	calmodulin 5	UG|Pta.3587|gb|DR023511	6e-117	Transcribed locus, moderately similar to NP_031615.1 calmodulin [Mus musculus]
MFA	GQ0065_E22	BT101040	0.0218138	0.938227	0.00453096	AT2G02540	3e-21	homeobox protein 21	UG|Pta.9219|gb|DR112078	2e-83	Transcribed locus, moderately similar to NP_565088.1 mini zinc finger 1 [Arabidopsis thaliana]
MFA	GQ03232_J23	BT111097	0.0294341	0.938227	0.00417533	AT2G14900	1e-20	Gibberellin-regulated family protein	UG|Pta.15114|gb|CO161000	5e-87	Transcribed locus, weakly similar to XP_002467027.1 hypothetical protein SORBIDRAFT_01g018490 [Sorghum bicolor]
MFA	GQ03210_O18	BT109635	0.0415787	0.93937	0.00376546	AT4G32760	7e-67	ENTH/VHS/GAT family protein	UG|Pta.2670|gb|CO361790	5e-180	Transcribed locus, moderately similar to XP_001753543.1 predicted protein [Physcomitrella patens subsp. patens]
MFA	GQ0069_F04	BT101154	0.0263629	0.938227	0.00430611	AT1G07900	1e-27	LOB domain-containing protein 1	UG|Pta.19587|gb|CX646949	2e-49	Transcribed locus, weakly similar to XP_002313968.1 predicted protein [Populus trichocarpa]
MFA	GQ0072_P11	BT101206	0.00916555	0.838526	0.00556088	AT1G61290	5e-114	syntaxin of plants 124	UG|Pta.21171|gb|DR055172	2e-103	Transcribed locus, moderately similar to XP_002319678.1 predicted protein [Populus trichocarpa]
MFA	GQ0074_I15	GT741897	0.0355045	0.938227	0.00395283	AT4G01070	9e-41	UDP-Glycosyltransferase superfamily protein	UG|Pta.19186|gb|DT625461	3e-137	Transcribed locus, weakly similar to XP_001782728.1 predicted protein [Physcomitrella patens subsp. patens]
MFA	GQ0082_G01	BT101255	0.00628969	0.796628	0.00442242	AT4G05320	2e-100	polyubiquitin 10	UG|Pta.1620|gb|DN451740	9e-113	Transcribed locus, strongly similar to XP_958803.1 polyubiquitin [Neurospora crassa OR74A]
MFA	GQ01301_O19	BT101337	0.0375564	0.93937	0.00388617	AT5G11280	5e-83	unknown protein@ BEST Arabidopsis thaliana protein match is: unknown protein (TAIR:AT1G80200.1)@ Has 30201 Blast hits to 17322 proteins in 780 species: Archae - 12@ Bacteria - 1396@ Metazoa - 17338@ Fungi - 3422@ Plants - 5037@ Viruses - 0@ Other Eukaryotes - 2996 (source: NCBI BLink).	UG|Pta.3216|gb|DT638987	1e-134	Transcribed locus, moderately similar to XP_002309613.1 predicted protein [Populus trichocarpa]
MFA	GQ01306_P15	BT101543	0.0362808	0.938227	0.00392716
MFA	GQ0132_K16	BT101895	0.0294054	0.938227	0.00417648	AT1G07400	4e-38	HSP20-like chaperones superfamily protein	UG|Pta.34477|gb|DR050261	6e-97	Transcribed locus, weakly similar to NP_180511.1 HSP20 family protein [Arabidopsis thaliana]
MFA	GQ0134_N20	BT101973	0.0135469	0.933553	0.00509667	AT5G03860	0	malate synthase	UG|Pta.4825|gb|DN609859	4e-51	Transcribed locus, moderately similar to NP_001173993.1 Os04g0486950 [Oryza sativa Japonica Group]
MFA	GQ0161_P09	GT739820	0.0329581	0.938227	0.00404113	AT4G23500	5e-86	Pectin lyase-like superfamily protein	UG|Pta.1724|gb|DR092456	1e-134	Transcribed locus, moderately similar to XP_002437680.1 hypothetical protein SORBIDRAFT_10g000660 [Sorghum bicolor]
MFA	GQ0165_L23	BT102074	0.006367	0.796628	0.00599394	AT4G02360	0.000000000000006	Protein of unknown function, DUF538	UG|Pta.3001|gb|DR080308	5e-19	Transcribed locus, weakly similar to XP_002320336.1 predicted protein [Populus trichocarpa]
MFA	GQ0166_N10	BT102121	0.0416647	0.93937	0.00376301	AT1G52760	1e-159	lysophospholipase 2	UG|Pta.188|gb|DR101202	2e-171	Transcribed locus, moderately similar to NP_175685.1 lysophospholipase 2 [Arabidopsis thaliana]
MFA	GQ0167_P24	BT102179	0.0357989	0.938227	0.00394303	AT5G07050	7e-139	nodulin MtN21 /EamA-like transporter family protein	UG|Pta.2734|gb|DR110715	2e-123	Transcribed locus, moderately similar to XP_002323220.1 predicted protein [Populus trichocarpa]
MFA	GQ0168_D09	BT102188	0.0086987	0.838526	0.00562301
MFA	GQ0168_M24	BT102219	0.045622	0.946281	0.00365538	AT5G64640	2e-135	Plant invertase/pectin methylesterase inhibitor superfamily	UG|Pta.10800|gb|DR021226	8e-139	Transcribed locus, weakly similar to NP_001052863.1 Os04g0438400 [Oryza sativa Japonica Group]
MFA	GQ0173_N14	BT102269	0.0404727	0.93937	0.00379745	AT5G01410	5e-170	Aldolase-type TIM barrel family protein	UG|Pta.16412|gb|DT633328	2e-133	Transcribed locus, moderately similar to NP_195761.1 Pyridoxal biosynthesis protein PDX1.3 [Arabidopsis thaliana]
MFA	GQ0174_H24	BT102283	0.0308115	0.938227	0.00412105	AT5G09970	0	cytochrome P450, family 78, subfamily A, polypeptide 7	UG|Pta.17662|gb|DT624610	1e-127	Transcribed locus, weakly similar to XP_002280007.1 PREDICTED: hypothetical protein [Vitis vinifera]
MFA	GQ0177_G13	GT739903	0.0285413	0.938227	0.00421188	AT1G77380	7e-176	amino acid permease 3	UG|Pta.34542|gb|DR690423	2e-162	Transcribed locus, weakly similar to XP_002974163.1 hypothetical protein SELMODRAFT_100110 [Selaginella moellendorffii]
MFA	GQ0195_F10	DV983832	0.00656566	0.796628	0.00595741	AT4G21580	8e-122	oxidoreductase, zinc-binding dehydrogenase family protein	UG|Pta.8083|gb|DR385245	1e-146	Transcribed locus, moderately similar to XP_002305665.1 predicted protein [Populus trichocarpa]
MFA	GQ0195_F24	BT102492	0.0241444	0.938227	0.00441045	AT4G38900	2e-61	Basic-leucine zipper (bZIP) transcription factor family protein	UG|Pta.13054|gb|DR387850	8e-114	Transcribed locus, moderately similar to NP_001065818.1 Os11g0160500 [Oryza sativa Japonica Group]
MFA	GQ0195_G17	BT102493	0.00744119	0.805414	0.0058086	AT5G61430	1e-90	NAC domain containing protein 100	UG|Pta.23890|gb|DT638383	3e-146	Transcribed locus, moderately similar to XP_002282655.1 PREDICTED: hypothetical protein [Vitis vinifera]
MFA	GQ0198_L08	BT102638	0.0357776	0.938227	0.00394374	AT3G17020	3e-39	Adenine nucleotide alpha hydrolases-like superfamily protein	UG|Pta.2245|gb|CF390444	5e-79	Transcribed locus, weakly similar to XP_002277653.1 PREDICTED: hypothetical protein isoform 1 [Vitis vinifera]
MFA	GQ0204_A20	DV985412	0.0296723	0.938227	0.00416576	AT5G62940	5e-32	Dof-type zinc finger DNA-binding family protein	UG|Pta.12185|gb|DR053274	5e-73	Transcribed locus
MFA	GQ0204_C11	BT102964	0.0199676	0.938227	0.00463595	AT1G56220	0.0000000000008	Dormancy/auxin associated family protein	UG|Pta.16032|gb|DR092883	1e-53	Transcribed locus
MFA	GQ0204_F05	BT102978	0.0260075	0.938227	0.00432222	AT5G56270	4e-68	WRKY DNA-binding protein 2	UG|Pta.34437|gb|DR387029	5e-170	Transcribed locus, moderately similar to XP_002975332.1 hypothetical protein SELMODRAFT_59955 [Selaginella moellendorffii]
MFA	GQ0204_F05	BT102978	0.0192255	0.938227	0.00468092	AT5G56270	4e-68	WRKY DNA-binding protein 2	UG|Pta.34437|gb|DR387029	5e-170	Transcribed locus, moderately similar to XP_002975332.1 hypothetical protein SELMODRAFT_59955 [Selaginella moellendorffii]
MFA	GQ0204_F05	BT102978	0.0235399	0.938227	0.00444055	AT5G56270	4e-68	WRKY DNA-binding protein 2	UG|Pta.34437|gb|DR387029	5e-170	Transcribed locus, moderately similar to XP_002975332.1 hypothetical protein SELMODRAFT_59955 [Selaginella moellendorffii]
MFA	GQ0204_G04	DV984846	0.0348095	0.938227	0.00397628	AT4G01870	1e-58	tolB protein-related	UG|Pta.18008|gb|CO165386	1e-102	Transcribed locus, weakly similar to NP_001060406.1 Os07g0638100 [Oryza sativa Japonica Group]
MFA	GQ0207_N08	BT103180	0.000567063	0.436072	0.00887335				UG|Pta.16409|gb|DN463536	0.000000000000006	Transcribed locus, weakly similar to NP_001151689.1 lipid transfer protein [Zea mays]
MFA	GQ02510_E13	BT103352	0.0366585	0.93937	0.00391488				UG|Pta.15132|gb|CN784275	4e-38	Transcribed locus
MFA	GQ0255_P10	BT103516	0.046747	0.949889	0.00362649	AT3G22230	7e-68	Ribosomal L27e protein family	UG|Pta.597|gb|AW010342	3e-64	Transcribed locus, moderately similar to XP_002277425.1 PREDICTED: hypothetical protein [Vitis vinifera]
MFA	GQ0256_F18	BT103532	0.00188899	0.67017	0.00743961	AT2G02850	3e-31	plantacyanin	UG|Pta.468|gb|DR060559	2e-63	Transcribed locus, weakly similar to NP_001051044.1 Os03g0709300 [Oryza sativa Japonica Group]
MFA	GQ027120_D12	GT740124	0.00733316	0.805414	0.00582598	AT5G57015	1e-101	casein kinase I-like 12	UG|Pta.11996|gb|DR094588	2e-162	Transcribed locus, moderately similar to XP_001784922.1 predicted protein [Physcomitrella patens subsp. patens]
MFA	GQ02805_A11	BT103990	0.0313618	0.938227	0.00410005	AT3G01280	1e-121	voltage dependent anion channel 1	UG|Pta.3399|gb|CO366962	6e-176	Transcribed locus, moderately similar to XP_002312708.1 porin/voltage-dependent anion-selective channel protein [Populus trichocarpa]
MFA	GQ02805_F07	BT104009	0.0392516	0.93937	0.00383379	AT5G08160	0	serine/threonine protein kinase 3	UG|Pta.5498|gb|DT630959	6e-166	Transcribed locus, moderately similar to NP_196433.1 serine/threonine protein kinase 3 [Arabidopsis thaliana]
MFA	GQ02806_F18	BT104093	0.00698795	0.796876	0.0058833	AT2G19860	2e-21	hexokinase 2	UG|Pta.19101|gb|DR024378	9e-90	Transcribed locus, weakly similar to NP_194642.1 hexokinase 1 [Arabidopsis thaliana]
MFA	GQ02807_N09	BT104222	0.0410379	0.93937	0.00378099	AT2G41900	4e-42	CCCH-type zinc finger protein with ARM repeat domain	UG|Pta.12620|gb|DR095254	9e-22	Transcribed locus
MFA	GQ02807_N09	BT104222	0.0199381	0.938227	0.00463771	AT2G41900	4e-42	CCCH-type zinc finger protein with ARM repeat domain	UG|Pta.12620|gb|DR095254	9e-22	Transcribed locus
MFA	GQ02807_O15	BT104226	0.0362891	0.938227	0.00392689	AT5G47890	9e-37	NADH-ubiquinone oxidoreductase B8 subunit, putative	UG|Pta.3482|gb|DT627700	5e-112	Transcribed locus, weakly similar to XP_001753447.1 predicted protein [Physcomitrella patens subsp. patens]
MFA	GQ02808_D07	BT104245	0.00902296	0.838526	0.00557952	AT5G09810	0	actin 7	UG|Pta.21442|gb|DR110629	8e-176	Transcribed locus, strongly similar to NP_001032193.1 hypothetical protein LOC641320 [Danio rerio]
MFA	GQ02809_H19	BT104358	0.0420081	0.93937	0.00375327	AT5G13470	1e-24	unknown protein@ Has 1807 Blast hits to 1807 proteins in 277 species: Archae - 0@ Bacteria - 0@ Metazoa - 736@ Fungi - 347@ Plants - 385@ Viruses - 0@ Other Eukaryotes - 339 (source: NCBI BLink).
MFA	GQ02809_P16	BT104397	0.0216109	0.938227	0.00454205	AT4G37790	2e-73	Homeobox-leucine zipper protein family	UG|Pta.34210|gb|CO363087	7e-139	Transcribed locus, moderately similar to NP_001063311.1 Os09g0447000 [Oryza sativa Japonica Group]
MFA	GQ02811_J12	BT104537	0.0158291	0.938227	0.00491175	AT1G10430	0	protein phosphatase 2A-2	UG|Pta.4018|gb|DT630620	3e-174	Transcribed locus, strongly similar to NP_172514.1 serine/threonine-protein phosphatase PP2A-2 catalytic subunit [Arabidopsis thaliana]
MFA	GQ02814_E08	BT104741	0.0423225	0.93937	0.00243957	AT3G57560	5e-96	N-acetyl-l-glutamate kinase	UG|Pta.2318|gb|DR057594	3e-157	Transcribed locus, moderately similar to NP_001047630.2 Os02g0657600 [Oryza sativa Japonica Group]
MFA	GQ02814_H11	BT104754	0.000485155	0.436072	0.00905937	AT4G15450	1e-80	Senescence/dehydration-associated protein-related	UG|Pta.2448|gb|DT627419	3e-127	Transcribed locus, weakly similar to XP_002280434.1 PREDICTED: hypothetical protein [Vitis vinifera]
MFA	GQ02814_L01	BT104773	0.0275845	0.938227	0.00287316	AT3G49660	1e-166	Transducin/WD40 repeat-like superfamily protein	UG|Pta.5940|gb|DR160562	0	Transcribed locus, moderately similar to XP_002307312.1 hypothetical protein POPTRDRAFT_760587 [Populus trichocarpa]
MFA	GQ02816_F23	BT104899	0.0122512	0.91477	0.0052161
MFA	GQ02817_A10	BT104959	0.0233856	0.938227	0.00444836	AT4G27670	2e-32	heat shock protein 21	UG|Pta.14283|gb|CO166815	3e-86	Transcribed locus, weakly similar to XP_002272418.1 PREDICTED: hypothetical protein [Vitis vinifera]
MFA	GQ02817_L04	BT105019	0.0354169	0.938227	0.00395576	AT3G01435	4e-36	Expressed protein	UG|Pta.16437|gb|DR687366	8e-74	Transcribed locus, weakly similar to NP_974205.1 uncharacterized protein [Arabidopsis thaliana]
MFA	GQ02817_O19	BT105041	0.0104935	0.893485	0.0054001	AT1G49850	2e-17	RING/U-box superfamily protein	UG|Pta.18933|gb|DT626571	7e-115	Transcribed locus
MFA	GQ02817_O19	BT105041	0.00908546	0.838526	0.00557131	AT1G49850	2e-17	RING/U-box superfamily protein	UG|Pta.18933|gb|DT626571	7e-115	Transcribed locus
MFA	GQ02818_C12	BT105057	0.022773	0.938227	0.00306991	AT2G27110	3e-16	FAR1-related sequence 3	UG|Pta.3536|gb|DR093362	2e-111	Transcribed locus, moderately similar to XP_002283737.1 PREDICTED: hypothetical protein [Vitis vinifera]
MFA	GQ02818_I15	EX322265	0.0323572	0.938227	0.00406297	AT5G01990	6e-80	Auxin efflux carrier family protein	UG|Pta.8211|gb|DT631316	3e-44	Transcribed locus, weakly similar to NP_565011.1 auxin efflux carrier-like protein [Arabidopsis thaliana]
MFA	GQ02818_J21	BT105104	0.00925255	0.838526	0.00554965	AT2G27760	3e-17	tRNAisopentenyltransferase 2	UG|Pta.6397|gb|DR684415	1e-102	Transcribed locus, weakly similar to XP_001179363.1 PREDICTED: hypothetical protein, partial [Strongylocentrotus purpuratus]
MFA	GQ02819_G16	BT105178	0.0338207	0.938227	0.00401048	AT5G60860	6e-117	RAB GTPase homolog A1F	UG|Pta.7503|gb|DR081100	5e-113	Transcribed locus, moderately similar to XP_002969267.1 rab family GTPase [Selaginella moellendorffii]
MFA	GQ02819_M16	BT105216	0.0402109	0.93937	0.00380514	AT5G06740	3e-70	Concanavalin A-like lectin protein kinase family protein	UG|Pta.5851|gb|DT638410	4e-55	Transcribed locus, moderately similar to NP_195176.2 protein kinase family protein [Arabidopsis thaliana]
MFA	GQ02820_D15	BT105254	0.0496175	0.956769	0.0035558
MFA	GQ02821_P06	BT105398	0.0184687	0.938227	0.00328658				UG|Pta.12902|gb|BQ198087	6e-36	Transcribed locus
MFA	GQ02823_G18	BT105497	0.00770158	0.807409	0.00576772	AT4G08150	1e-74	KNOTTED-like from Arabidopsis thaliana	UG|Pta.9693|gb|CF668271	3e-135	Transcribed locus, weakly similar to NP_001051139.2 Os03g0727000 [Oryza sativa Japonica Group]
MFA	GQ03209_K21	BT109536	0.0094541	0.838526	0.00552405	AT1G61780	1e-48	postsynaptic protein-related	UG|Pta.13500|gb|DT630086	2e-38	Transcribed locus, strongly similar to NP_001061168.1 Os08g0190800 [Oryza sativa (japonica cultivar-group)]
MFA	GQ02826_H24	BT105703	0.0109443	0.896033	0.00535012	AT5G01960	9e-180	RING/U-box superfamily protein
MFA	GQ02826_N06	BT105711	0.00675928	0.796876	0.00592286	AT3G06460	0.0000000000007	GNS1/SUR4 membrane protein family	UG|Pta.7108|gb|CN785440	6e-102	Transcribed locus, weakly similar to XP_001780388.1 predicted protein [Physcomitrella patens subsp. patens]
MFA	GQ02829_F03	BT105846	0.0178348	0.938227	0.00477008	AT5G05080	2e-93	ubiquitin-conjugating enzyme 22	UG|Pta.8535|gb|DR683795	5e-135	Transcribed locus, moderately similar to NP_001078530.1 ubiquitin-conjugating enzyme E2 22 [Arabidopsis thaliana]
MFA	GQ02830_D16	BT105928	0.029409	0.938227	0.00417634
MFA	GQ02901_G01	BT106015	0.00585551	0.796628	0.00609351	AT2G34410	1e-176	O-acetyltransferase family protein	UG|Pta.1379|gb|DR687872	0	Transcribed locus, moderately similar to NP_174282.2 O-acetyltransferase-like protein [Arabidopsis thaliana]
MFA	GQ02901_G01	BT106015	0.00661154	0.796628	0.00594913	AT2G34410	1e-176	O-acetyltransferase family protein	UG|Pta.1379|gb|DR687872	0	Transcribed locus, moderately similar to NP_174282.2 O-acetyltransferase-like protein [Arabidopsis thaliana]
MFA	GQ02901_N21	BT106042	0.00694581	0.796876	0.00589049	AT4G34200	0	D-3-phosphoglycerate dehydrogenase	UG|Pta.4874|gb|DT635564	6e-92	Transcribed locus, moderately similar to XP_001692431.1 D-3-phosphoglycerate dehydrogenase [Chlamydomonas reinhardtii]
MFA	GQ02902_J05	BT106080	0.00613865	0.796628	0.00603736	AT1G29980	5e-155	Protein of unknown function, DUF642	UG|Pta.11359|gb|DR093068	1e-142	Transcribed locus, moderately similar to XP_002317331.1 predicted protein [Populus trichocarpa]
MFA	GQ02902_J05	BT106080	0.0128292	0.930992	0.00516133	AT1G29980	5e-155	Protein of unknown function, DUF642	UG|Pta.11359|gb|DR093068	1e-142	Transcribed locus, moderately similar to XP_002317331.1 predicted protein [Populus trichocarpa]
MFA	GQ04008_O20	BT118675	0.0331774	0.938227	0.00403326	AT5G63220	8e-109	unknown protein@ CONTAINS InterPro DOMAIN/s: Uncharacterised protein family UPF0363 (InterPro:IPR007317)@ Has 304 Blast hits to 301 proteins in 161 species: Archae - 0@ Bacteria - 0@ Metazoa - 110@ Fungi - 121@ Plants - 35@ Viruses - 0@ Other Eukaryotes - 38 (source: NCBI BLink).	UG|Pta.5008|gb|CV031995	2e-116	Transcribed locus, weakly similar to XP_002278274.1 PREDICTED: hypothetical protein [Vitis vinifera]
MFA	GQ02903_I03	BT106126	0.0487762	0.955475	0.00357609	AT5G23890	2e-39	LOCATED IN: mitochondrion, chloroplast thylakoid membrane, chloroplast, plastid, chloroplast envelope@ EXPRESSED IN: 24 plant structures@ EXPRESSED DURING: 14 growth stages@ CONTAINS InterPro DOMAIN/s: S-layer homology domain (InterPro:IPR001119)@ BEST Arabidopsis thaliana protein match is: unknown protein (TAIR:AT5G52410.2)@ Has 1807 Blast hits to 1807 proteins in 277 species: Archae - 0@ Bacter…	UG|Pta.858|gb|DR689252	4e-121	Transcribed locus, weakly similar to XP_002466051.1 hypothetical protein SORBIDRAFT_01g000240 [Sorghum bicolor]
MFA	GQ02904_A20	BT106155	0.0285192	0.938227	0.0042128	AT1G04820	0	tubulin alpha-4 chain	UG|Pta.454|gb|CO409960	2e-160	Alpha-tubulin
MFA	GQ02904_M22	BT106195	0.00771249	0.807409	0.00576603	AT3G14240	0	Subtilase family protein	UG|Pta.10610|gb|DR163979	0	Transcribed locus, weakly similar to NP_566483.1 Subtilase family protein [Arabidopsis thaliana]
MFA	GQ02904_M22	BT106195	0.0108075	0.896033	0.00536506	AT3G14240	0	Subtilase family protein	UG|Pta.10610|gb|DR163979	0	Transcribed locus, weakly similar to NP_566483.1 Subtilase family protein [Arabidopsis thaliana]
MFA	GQ02904_M22	BT106195	0.0182737	0.938227	0.00474121	AT3G14240	0	Subtilase family protein	UG|Pta.10610|gb|DR163979	0	Transcribed locus, weakly similar to NP_566483.1 Subtilase family protein [Arabidopsis thaliana]
MFA	GQ02906_A05	BT106255	0.00714984	0.801033	0.00585608	AT4G17670	0.000000000001	Protein of unknown function (DUF581)	UG|Pta.10559|gb|CX649263	8e-20	Transcribed locus
MFA	GQ02906_F17	BT106274	0.0253297	0.938227	0.00435357	AT3G19540	9e-88	Protein of unknown function (DUF620)	UG|Pta.34221|gb|CO363618	2e-90	Transcribed locus, moderately similar to XP_002298760.1 predicted protein [Populus trichocarpa]
MFA	GQ02908_P12	BT106403	0.00546712	0.796628	0.00617512	AT1G47670	0	Transmembrane amino acid transporter family protein	UG|Pta.10779|gb|DR060948	8e-158	Transcribed locus, moderately similar to XP_002284114.1 PREDICTED: hypothetical protein [Vitis vinifera]
MFA	GQ03001_F18	BT106421	0.0431467	0.93937	0.00372155	AT2G35970	1e-36	Late embryogenesis abundant (LEA) hydroxyproline-rich glycoprotein family	UG|Pta.10918|gb|DT626151	1e-82	Transcribed locus, weakly similar to NP_001066211.1 Os12g0159600 [Oryza sativa Japonica Group]
MFA	GQ03002_D18	BT106460	0.0456644	0.946281	0.00365428	AT3G52370	2e-136	FASCICLIN-like arabinogalactan protein 15 precursor	UG|Pta.5837|gb|CO166193	1e-96	Transcribed locus, moderately similar to XP_002322769.1 predicted protein [Populus trichocarpa]
MFA	GQ03005_M24	BT106590	0.00454493	0.796628	0.00639482	AT5G03240	0	polyubiquitin 3	UG|Pta.16265|gb|DR181976	0	Transcribed locus, strongly similar to XP_958803.1 polyubiquitin [Neurospora crassa OR74A]
MFA	GQ03007_C13	BT106649	0.0155117	0.938227	0.00493581	AT5G03760	0	Nucleotide-diphospho-sugar transferases superfamily protein	UG|Pta.205|gb|DQ641986	0	Cellulose synthase-like A1 (CslA1)
MFA	GQ03009_L20	BT106748	0.049851	0.956769	0.00355024	AT4G32830	1e-172	ataurora1	UG|Pta.5713|gb|DT635206	0	Transcribed locus, moderately similar to XP_002980997.1 hypothetical protein SELMODRAFT_154240 [Selaginella moellendorffii]
MFA	GQ03012_F11	BT106858	0.0443211	0.940063	0.00368969	AT5G20610	3e-46	unknown protein@ BEST Arabidopsis thaliana protein match is: unknown protein (TAIR:AT5G26160.1)@ Has 918 Blast hits to 759 proteins in 180 species: Archae - 6@ Bacteria - 105@ Metazoa - 264@ Fungi - 89@ Plants - 167@ Viruses - 5@ Other Eukaryotes - 282 (source: NCBI BLink).	UG|Pta.4481|gb|CO159764	1e-79	Transcribed locus, weakly similar to XP_002279012.1 PREDICTED: hypothetical protein [Vitis vinifera]
MFA	GQ03012_G23	BT106861	0.0299294	0.938227	0.00415552	AT5G17210	4e-16	Protein of unknown function (DUF1218)	UG|Pta.5906|gb|DR069521	2e-125	Transcribed locus, weakly similar to XP_002979661.1 hypothetical protein SELMODRAFT_444273 [Selaginella moellendorffii]
MFA	GQ03101_A16	BT106946	0.0319546	0.938227	0.00407783	AT5G56620	5e-100	NAC domain containing protein 99	UG|Pta.2861|gb|CO369987	2e-131	Transcribed locus, moderately similar to NP_001183479.1 hypothetical protein LOC100501911 [Zea mays]
MFA	GQ03101_E19	BT106967	0.0144524	0.938227	0.00501982	AT3G21510	4e-52	histidine-containing phosphotransmitter 1	UG|Pta.6766|gb|CO365163	3e-170	Transcribed locus, weakly similar to NP_188788.1 histidine-containing phosphotransmitter 1 [Arabidopsis thaliana]
MFA	GQ03101_L16	BT107007	0.0477473	0.949889	0.00231906	AT1G32860	3e-67	Glycosyl hydrolase superfamily protein	UG|Pta.7175|gb|DR070847	1e-107	Transcribed locus, weakly similar to XP_002975447.1 hypothetical protein SELMODRAFT_103293 [Selaginella moellendorffii]
MFA	GQ03101_N16	BT107022	0.00492273	0.796628	0.00468501	AT5G08520	4e-56	Duplicated homeodomain-like superfamily protein	UG|Pta.13618|gb|CO162737	5e-149	Transcribed locus, moderately similar to XP_002954068.1 hypothetical protein VOLCADRAFT_106244 [Volvox carteri f. nagariensis]
MFA	GQ03102_B04	BT107039	0.0207305	0.938227	0.00459143	AT2G47700	8e-37	RING/U-box superfamily protein	UG|Pta.13802|gb|DN613712	1e-122	Transcribed locus, weakly similar to NP_850517.1 RING/U-box domain-containing protein [Arabidopsis thaliana]
MFA	GQ03102_J18	BT107086	0.0477011	0.949889	0.00360252	AT4G12910	9e-86	serine carboxypeptidase-like 20	UG|Pta.18797|gb|DR110400	4e-125	Transcribed locus, weakly similar to XP_002443031.1 hypothetical protein SORBIDRAFT_08g006610 [Sorghum bicolor]
MFA	GQ03102_M02	BT107100	0.0270174	0.938227	0.00427701	AT2G21520	2e-38	Sec14p-like phosphatidylinositol transfer family protein	UG|Pta.12383|gb|DR742577	6e-123	Transcribed locus, weakly similar to XP_002313032.1 predicted protein [Populus trichocarpa]
MFA	GQ03103_D21	BT107141	0.0411051	0.93937	0.00377905	AT1G32470	4e-65	Single hybrid motif superfamily protein	UG|Pta.24184|gb|DR025169	2e-145	Transcribed locus, moderately similar to XP_002269090.1 PREDICTED: hypothetical protein [Vitis vinifera]
MFA	GQ03103_E24	BT107150	0.0421302	0.93937	0.00374983	AT2G36870	2e-93	xyloglucan endotransglucosylase/hydrolase 32	UG|Pta.7816|gb|DR011244	4e-153	Transcribed locus, weakly similar to NP_181224.1 xyloglucan:xyloglucosyl transferase [Arabidopsis thaliana]
MFA	GQ03103_J20	BT107167	0.0186491	0.938227	0.00471706	AT4G35160	4e-80	O-methyltransferase family protein	UG|Pta.137|gb|U39301	0	Xylem caffeic acid O-methyltransferase (COMT-1)
MFA	GQ03105_K13	BT107315	0.0080211	0.821054	0.0057194	AT2G12646	1e-36	PLATZ transcription factor family protein	UG|Pta.4238|gb|CO364748	5e-127	Transcribed locus, weakly similar to XP_002986308.1 hypothetical protein SELMODRAFT_425306 [Selaginella moellendorffii]
MFA	GQ03106_F13	BT107359	0.0112315	0.896551	0.00531935	AT5G10260	9e-130	RAB GTPase homolog H1E	UG|Pta.3974|gb|DT636565	1e-140	Transcribed locus, strongly similar to XP_001690213.1 small rab-related GTPase [Chlamydomonas reinhardtii]
MFA	GQ03106_F13	BT107359	0.0243502	0.938227	0.00440038	AT5G10260	9e-130	RAB GTPase homolog H1E	UG|Pta.3974|gb|DT636565	1e-140	Transcribed locus, strongly similar to XP_001690213.1 small rab-related GTPase [Chlamydomonas reinhardtii]
MFA	GQ03108_H14	BT107504	0.0382304	0.93937	0.00386506	AT1G04210	1e-53	Leucine-rich repeat protein kinase family protein	UG|Pta.19325|gb|DR690062	1e-57	Transcribed locus, weakly similar to XP_001771168.1 predicted protein [Physcomitrella patens subsp. patens]
MFA	GQ03109_E14	BT107560	0.0200101	0.938227	0.00463342	AT3G21190	1e-86	O-fucosyltransferase family protein	UG|Pta.1658|gb|CO159033	4e-166	Transcribed locus, weakly similar to XP_001768259.1 predicted protein [Physcomitrella patens subsp. patens]
MFA	GQ03109_G04	BT107566	0.044527	0.940063	0.0036842	AT5G03170	4e-26	FASCICLIN-like arabinogalactan-protein 11	UG|Pta.11016|gb|DR079405	4e-121	Transcribed locus, weakly similar to XP_002321171.1 fasciclin-like arabinogalactan protein 12.1 [Populus trichocarpa]
MFA	GQ03109_K05	BT107583	0.0291791	0.938227	0.00418565	AT5G01920	5e-128	Protein kinase superfamily protein
MFA	GQ03109_O19	BT107593	0.0398854	0.93937	0.00381479	AT3G53930	1e-99	Protein kinase superfamily protein	UG|Pta.4096|gb|DT638786	3e-141	Transcribed locus, weakly similar to XP_002332038.1 predicted protein [Populus trichocarpa]
MFA	GQ03112_G13	BT107759	0.0135472	0.933553	0.00509665	AT2G43750	2e-159	O-acetylserine (thiol) lyase B	UG|Pta.11500|gb|DR160372	0	Transcribed locus, moderately similar to XP_001755364.1 predicted protein [Physcomitrella patens subsp. patens]
MFA	GQ03112_I01	BT107767	0.0273662	0.938227	0.00426178	AT1G32860	2e-91	Glycosyl hydrolase superfamily protein	UG|Pta.8677|gb|DT632188	9e-172	Transcribed locus, weakly similar to XP_002300505.1 predicted protein [Populus trichocarpa]
MFA	GQ03113_E04	BT107831	0.0286658	0.938227	0.00283387				UG|Pta.974|gb|CF663622	2e-52	Transcribed locus, weakly similar to XP_002335059.1 predicted protein [Populus trichocarpa]
MFA	GQ03115_J17	BT107998	0.0350239	0.938227	0.00263024	AT1G12760	2e-69	Zinc finger, C3HC4 type (RING finger) family protein	UG|Pta.3119|gb|CO167600	4e-133	Transcribed locus, moderately similar to NP_001053593.2 Os04g0568900 [Oryza sativa Japonica Group]
MFA	GQ03116_B04	BT108027	0.028728	0.938227	0.00420415	AT1G80830	8e-162	natural resistance-associated macrophage protein 1	UG|Pta.16995|gb|CO167508	1e-78	Transcribed locus, weakly similar to NP_001059312.1 Os07g0257200 [Oryza sativa Japonica Group]
MFA	GQ03117_J19	BT108160	9.79444e-05	0.208491	0.0109693	AT2G06925	6e-43	Phospholipase A2 family protein	UG|Pta.3098|gb|CO171300	3e-27	Transcribed locus, weakly similar to NP_001049620.1 Os03g0261100 [Oryza sativa Japonica Group]
MFA	GQ03117_L03	BT108166	0.00374663	0.796628	0.00662458	AT4G19185	2e-145	nodulin MtN21 /EamA-like transporter family protein	UG|Pta.7966|gb|CV031904	3e-166	Transcribed locus, weakly similar to NP_567580.1 nodulin MtN21 /EamA-like transporter family protein [Arabidopsis thaliana]
MFA	GQ03120_D03	BT108326	0.0425485	0.93937	0.00373811	AT5G51510	4e-21	unknown protein@ CONTAINS InterPro DOMAIN/s: Protein of unknown function DUF1352 (InterPro:IPR009787)@ Has 30201 Blast hits to 17322 proteins in 780 species: Archae - 12@ Bacteria - 1396@ Metazoa - 17338@ Fungi - 3422@ Plants - 5037@ Viruses - 0@ Other Eukaryotes - 2996 (source: NCBI BLink).	UG|Pta.8797|gb|DT637893	1e-135	Transcribed locus, weakly similar to NP_001065024.1 Os10g0508600 [Oryza sativa Japonica Group]
MFA	GQ03120_L20	BT108360	0.0303064	0.938227	0.00414067	AT5G54190	0	protochlorophyllide oxidoreductase A	UG|Pta.128|gb|DR163717	0	NADPH:protochlorophyllide oxidoreductase porB (porB-I)
MFA	GQ03120_L20	BT108360	0.013733	0.933553	0.00508047	AT5G54190	0	protochlorophyllide oxidoreductase A	UG|Pta.128|gb|DR163717	0	NADPH:protochlorophyllide oxidoreductase porB (porB-I)
MFA	GQ03122_F15	BT108473	0.00414285	0.796628	0.006505	AT3G22400	0	PLAT/LH2 domain-containing lipoxygenase family protein	UG|Pta.4434|gb|CO360984	2e-136	Transcribed locus, weakly similar to NP_175900.1 lipoxygenase 1 [Arabidopsis thaliana]
MFA	GQ03123_K22	BT108569	0.0300423	0.938227	0.00415106	AT3G30180	0	brassinosteroid-6-oxidase 2	UG|Pta.7687|gb|DR011758	5e-143	Transcribed locus, weakly similar to XP_002281338.1 PREDICTED: brassinosteroid-6-oxidase [Vitis vinifera]
MFA	GQ03125_B09	BT108661	0.0479892	0.950005	0.00231403	AT4G36810	2e-147	geranylgeranyl pyrophosphate synthase 1	UG|Pta.6455|gb|CO367177	8e-148	Transcribed locus, moderately similar to XP_001752313.1 predicted protein [Physcomitrella patens subsp. patens]
MFA	GQ03125_G02	BT108687	0.0307162	0.938227	0.00412473	AT1G62810	1e-43	Copper amine oxidase family protein	UG|Pta.34252|gb|DT631655	1e-74	Transcribed locus, moderately similar to NP_192966.5 copper amine oxidase family protein [Arabidopsis thaliana]
MFA	GQ03125_G02	BT108687	0.0475952	0.949889	0.00360516	AT1G62810	1e-43	Copper amine oxidase family protein	UG|Pta.34252|gb|DT631655	1e-74	Transcribed locus, moderately similar to NP_192966.5 copper amine oxidase family protein [Arabidopsis thaliana]
MFA	GQ03126_B03	BT108725	0.0117801	0.91477	0.00526268	AT4G29260	1e-66	HAD superfamily, subfamily IIIB acid phosphatase	UG|Pta.7449|gb|DT625460	1e-134	Transcribed locus, weakly similar to XP_002283385.1 PREDICTED: hypothetical protein [Vitis vinifera]
MFA	GQ03202_H22	BT108915	0.0223224	0.938227	0.0045036	AT4G37000	7e-65	accelerated cell death 2 (ACD2)	UG|Pta.23728|gb|AM233532	8e-54	Chloroplast partial mRNA for red chlorophyll catabolite reductase (rccr gene)
MFA	GQ03202_I05	BT108918	0.000578924	0.436072	0.00884867	AT4G14710	1e-92	RmlC-like cupins superfamily protein	UG|Pta.2888|gb|DR690230	3e-126	Transcribed locus, moderately similar to NP_001026260.1 1,2-dihydroxy-3-keto-5-methylthiopentene dioxygenase [Gallus gallus]
MFA	GQ03202_O03	BT108945	0.042711	0.93937	0.00243042	AT4G37680	2e-86	heptahelical protein 4	UG|Pta.11698|gb|DR180031	2e-98	Transcribed locus, moderately similar to XP_002264612.1 PREDICTED: hypothetical protein [Vitis vinifera]
MFA	GQ03204_O05	BT109118	0.0361556	0.938227	0.00393127	AT2G36890	1e-65	Duplicated homeodomain-like superfamily protein	UG|Pta.23142|gb|DT633408	9e-74	Transcribed locus, moderately similar to XP_002301137.1 predicted protein [Populus trichocarpa]
MFA	GQ03206_M21	BT109291	0.0217594	0.938227	0.00453392	AT5G54190	0	protochlorophyllide oxidoreductase A	UG|Pta.128|gb|DR163717	5e-167	NADPH:protochlorophyllide oxidoreductase porB (porB-I)
MFA	GQ03206_M21	BT109291	0.0152362	0.938227	0.00495709	AT5G54190	0	protochlorophyllide oxidoreductase A	UG|Pta.128|gb|DR163717	5e-167	NADPH:protochlorophyllide oxidoreductase porB (porB-I)
MFA	GQ03206_O09	BT109300	0.00646572	0.796628	0.00439293	AT5G62810	4e-40	peroxin 14	UG|Pta.11696|gb|DR690690	1e-21	Transcribed locus, weakly similar to XP_002282743.1 PREDICTED: hypothetical protein [Vitis vinifera]
MFA	GQ03209_K21	BT109536	0.00301952	0.796628	0.00688129	AT1G61780	1e-48	postsynaptic protein-related	UG|Pta.13500|gb|DT630086	2e-38	Transcribed locus, strongly similar to NP_001061168.1 Os08g0190800 [Oryza sativa (japonica cultivar-group)]
MFA	GQ03210_B02	BT109567	0.0244623	0.938227	0.00439492	AT5G65020	6e-113	annexin 2	UG|Pta.6202|gb|DR117549	4e-140	Transcribed locus, weakly similar to XP_002309980.1 predicted protein [Populus trichocarpa]
MFA	GQ03211_G05	BT109679	0.01523	0.938227	0.00495758	AT4G03280	6e-86	photosynthetic electron transfer C	UG|Pta.1579|gb|DR094383	2e-144	Transcribed locus, moderately similar to NP_001059962.1 Os07g0556200 [Oryza sativa Japonica Group]
MFA	GQ03211_M03	BT109722	0.03086	0.938227	0.00411919	AT3G17780	2e-45	FUNCTIONS IN: molecular_function unknown@ INVOLVED IN: intracellular protein transport@ LOCATED IN: endomembrane system, integral to membrane, endoplasmic reticulum@ EXPRESSED IN: 23 plant structures@ EXPRESSED DURING: 13 growth stages@ CONTAINS InterPro DOMAIN/s: B-cell receptor-associated 31-like (InterPro:IPR008417)@ BEST Arabidopsis thaliana protein match is: B-cell receptor-associated 31-lik…	UG|Pta.14550|gb|DT634805	2e-111	Transcribed locus, weakly similar to XP_002285098.1 PREDICTED: hypothetical protein [Vitis vinifera]
MFA	GQ03212_C01	BT109759	0.0328719	0.938227	0.00404424	AT3G26340	4e-158	N-terminal nucleophile aminohydrolases (Ntn hydrolases) superfamily protein	UG|Pta.1282|gb|DR110470	0	Transcribed locus, strongly similar to NP_189265.1 proteasome subunit beta type-5-B [Arabidopsis thaliana]
MFA	GQ03214_I18	BT109977	0.0407908	0.93937	0.00247656	AT4G27070	0	tryptophan synthase beta-subunit 2	UG|Pta.17064|gb|DT633958	2e-40	Transcribed locus, moderately similar to NP_194437.1 tryptophan synthase beta chain [Arabidopsis thaliana]
MFA	GQ03215_F07	BT110047	0.0152734	0.938227	0.0049542	AT5G01450	9e-42	RING/U-box superfamily protein	UG|Pta.19648|gb|DR094100	2e-28	Transcribed locus, weakly similar to XP_002283899.1 PREDICTED: hypothetical protein [Vitis vinifera]
MFA	GQ03215_H11	BT110058	0.0435666	0.93937	0.00241055				UG|Pta.11066|gb|DN611151	4e-109	Transcribed locus, weakly similar to NP_568565.2 uncharacterized protein [Arabidopsis thaliana]
MFA	GQ03216_I16	BT110109	0.0250861	0.938227	0.00436503	AT4G25690	5e-22	unknown protein@ BEST Arabidopsis thaliana protein match is: unknown protein (TAIR:AT4G25670.2)@ Has 73 Blast hits to 60 proteins in 13 species: Archae - 0@ Bacteria - 2@ Metazoa - 4@ Fungi - 0@ Plants - 67@ Viruses - 0@ Other Eukaryotes - 0 (source: NCBI BLink).	UG|Pta.14053|gb|CX650296	3e-120	Transcribed locus, moderately similar to NP_001056565.1 Os06g0106900 [Oryza sativa Japonica Group]
MFA	GQ03216_L22	BT110127	0.0385612	0.93937	0.00385484	AT1G17200	5e-43	Uncharacterised protein family (UPF0497)	UG|Pta.20776|gb|DR056791	2e-98	Transcribed locus, weakly similar to XP_002275339.1 PREDICTED: hypothetical protein [Vitis vinifera]
MFA	GQ03219_H24	BT110299	0.000867639	0.461729	0.00836637	AT5G09430	2e-107	alpha/beta-Hydrolases superfamily protein	UG|Pta.15512|gb|DR164323	1e-177	Transcribed locus, weakly similar to NP_196505.2 alpha/beta-hydrolase domain-containing protein [Arabidopsis thaliana]
MFA	GQ03219_H24	BT110299	0.0349581	0.938227	0.00397123	AT5G09430	2e-107	alpha/beta-Hydrolases superfamily protein	UG|Pta.15512|gb|DR164323	1e-177	Transcribed locus, weakly similar to NP_196505.2 alpha/beta-hydrolase domain-containing protein [Arabidopsis thaliana]
MFA	GQ03220_C08	BT110339	0.03097	0.938227	0.00411496	AT2G20760	1e-38	Clathrin light chain protein	UG|Pta.105|gb|DT625215	2e-96	Transcribed locus, weakly similar to XP_002269465.1 PREDICTED: hypothetical protein [Vitis vinifera]
MFA	GQ03220_N20	BT110379	0.0311171	0.938227	0.00410934				UG|Pta.2618|gb|DT626487	2e-44	Transcribed locus, weakly similar to NP_172094.1 Salt tolerance protein [Arabidopsis thaliana]
MFA	GQ03221_E08	BT110405	0.00147456	0.67017	0.00773455	AT1G54730	9e-73	Major facilitator superfamily protein	UG|Pta.5743|gb|DN630090	3e-56	Transcribed locus, weakly similar to NP_568367.1 sugar transporter ERD6-like 16 [Arabidopsis thaliana]
MFA	GQ03223_G21	BT110558	0.0460398	0.948421	0.00364457	AT1G74960	0	fatty acid biosynthesis 1	UG|Pta.2580|gb|CO165293	2e-172	Transcribed locus, moderately similar to NP_565097.1 3-oxoacyl-[acyl-carrier-protein] synthase II [Arabidopsis thaliana]
MFA	GQ03226_A06	BT110675	0.00157372	0.67017	0.00765705				UG|Pta.6598|gb|DN630298	3e-154	Transcribed locus, weakly similar to NP_001169079.1 hypothetical protein LOC100382920 [Zea mays]
MFA	GQ03226_N19	BT110716	0.00433545	0.796628	0.00482166	AT3G51680	2e-19	NAD(P)-binding Rossmann-fold superfamily protein	UG|Pta.11456|gb|DR016499	5e-45	Transcribed locus, weakly similar to NP_190736.1 Rossmann-fold NAD(P)-binding domain-containing protein [Arabidopsis thaliana]
MFA	GQ03235_M14	BT111304	0.00403292	0.796628	0.00489961	AT5G13390	9e-31	no exine formation 1	UG|Pta.23839|gb|DT637964	2e-135	Transcribed locus
MFA	GQ03235_M14	BT111304	0.0175172	0.938227	0.00479141	AT5G13390	9e-31	no exine formation 1	UG|Pta.23839|gb|DT637964	2e-135	Transcribed locus
MFA	GQ03237_G17	BT111414	0.033462	0.938227	0.00402313	AT4G35760	2e-93	NAD(P)H dehydrogenase (quinone)s	UG|Pta.6292|gb|DR694035	2e-159	Transcribed locus, weakly similar to XP_002271041.1 PREDICTED: hypothetical protein [Vitis vinifera]
MFA	GQ03301_J16	BT111637	0.00320554	0.796628	0.00681016	AT3G19170	0	presequence protease 1
MFA	GQ03302_I04	BT111710	0.00580255	0.796628	0.00610431	AT2G03200	2e-127	Eukaryotic aspartyl protease family protein	UG|Pta.18470|gb|CO176669	1e-133	Transcribed locus, weakly similar to XP_002272802.1 PREDICTED: hypothetical protein [Vitis vinifera]
MFA	GQ03303_P14	BT111816	0.00187067	0.67017	0.00745121	AT1G21000	4e-73	PLATZ transcription factor family protein	UG|Pta.15444|gb|CX653264	0	Transcribed locus, moderately similar to NP_001053711.1 Os04g0591100 [Oryza sativa Japonica Group]
MFA	GQ03309_N03	BT112086	0.0415551	0.93937	0.00376614	AT5G05340	2e-126	Peroxidase superfamily protein	UG|Pta.18384|gb|DR688340	1e-150	Transcribed locus, weakly similar to XP_002269918.1 PREDICTED: hypothetical protein [Vitis vinifera]
MFA	GQ03309_N03	BT112086	0.0165347	0.938227	0.00485996	AT5G05340	2e-126	Peroxidase superfamily protein	UG|Pta.18384|gb|DR688340	1e-150	Transcribed locus, weakly similar to XP_002269918.1 PREDICTED: hypothetical protein [Vitis vinifera]
MFA	GQ03310_I01	BT112130	0.0476627	0.949889	0.00360348	AT2G46000	6e-43	FUNCTIONS IN: molecular_function unknown@ INVOLVED IN: biological_process unknown@ LOCATED IN: endomembrane system@ EXPRESSED IN: 24 plant structures@ EXPRESSED DURING: 15 growth stages@ CONTAINS InterPro DOMAIN/s: Mesoderm development candidate 2 (InterPro:IPR019330)@ Has 31 Blast hits to 31 proteins in 13 species: Archae - 0@ Bacteria - 0@ Metazoa - 5@ Fungi - 0@ Plants - 26@ Viruses - 0@ Other…	UG|Pta.3349|gb|CO201629	8e-132	Transcribed locus, weakly similar to XP_002275895.1 PREDICTED: hypothetical protein [Vitis vinifera]
MFA	GQ03311_J04	BT112186	0.0418912	0.93937	0.00244985	AT2G04240	1e-26	RING/U-box superfamily protein	UG|Pta.2288|gb|CO368051	1e-116	Transcribed locus, weakly similar to NP_178507.1 RING/U-box domain-containing protein [Arabidopsis thaliana]
MFA	GQ03311_L15	BT112195	0.0109257	0.896033	0.00535215	AT2G41900	1e-35	CCCH-type zinc finger protein with ARM repeat domain	UG|Pta.12620|gb|DR095254	1e-123	Transcribed locus
MFA	GQ03311_L15	BT112195	0.0152018	0.938227	0.00495977	AT2G41900	1e-35	CCCH-type zinc finger protein with ARM repeat domain	UG|Pta.12620|gb|DR095254	1e-123	Transcribed locus
MFA	GQ03311_N13	BT112200	0.0474086	0.949889	0.00360982	AT1G67090	2e-58	ribulose bisphosphate carboxylase small chain 1A	UG|Pta.8939|gb|DR386217	5e-109	Transcribed locus, moderately similar to XP_002270117.1 PREDICTED: hypothetical protein [Vitis vinifera]
MFA	GQ03312_I20	BT112251	0.0198428	0.938227	0.00464339
MFA	GQ03313_N24	BT112361	0.0398724	0.93937	0.00381517	AT5G64260	9e-111	EXORDIUM like 2	UG|Pta.10738|gb|DT635430	4e-91	Transcribed locus, weakly similar to NP_001062086.1 Os08g0485000 [Oryza sativa Japonica Group]
MFA	GQ03319_B08	BT112656	0.0291405	0.938227	0.00418723	AT4G37990	2e-105	elicitor-activated gene 3-2	UG|Pta.1458|gb|DR015604	3e-171	Transcribed locus, weakly similar to XP_002300211.1 cinnamyl alcohol dehydrogenase-like protein [Populus trichocarpa]
MFA	GQ03321_J16	BT112836	0.0158749	0.938227	0.00490832
MFA	GQ03321_P07	BT112862	0.0346013	0.938227	0.0039834	AT5G11300	1e-83	mitotic-like cyclin 3B from Arabidopsis	UG|Pta.23028|gb|DR684933	1e-98	Transcribed locus, moderately similar to XP_001764427.1 predicted protein [Physcomitrella patens subsp. patens]
MFA	GQ03323_N20	BT112988	0.0254302	0.938227	0.00434887				UG|Pta.12513|gb|DR168660	7e-55	Transcribed locus
MFA	GQ03324_N01	BT113040	0.00434574	0.796628	0.00644812	AT5G21090	3e-89	Leucine-rich repeat (LRR) family protein	UG|Pta.1746|gb|DR164212	6e-165	Transcribed locus, moderately similar to NP_189960.2 leucine-rich repeat-containing protein [Arabidopsis thaliana]
MFA	GQ03326_B22	BT113131	0.0387305	0.93937	0.00384964				UG|Pta.10728|gb|BQ700744	4e-64	Transcribed locus, weakly similar to XP_002284421.1 PREDICTED: hypothetical protein [Vitis vinifera]
MFA	GQ03326_B22	BT113131	0.00604844	0.796628	0.00605496				UG|Pta.10728|gb|BQ700744	4e-64	Transcribed locus, weakly similar to XP_002284421.1 PREDICTED: hypothetical protein [Vitis vinifera]
MFA	GQ03326_C13	BT113135	0.0495443	0.956769	0.00355756	AT4G10250	1e-42	HSP20-like chaperones superfamily protein	UG|Pta.1151|gb|DR051143	8e-105	Transcribed locus, weakly similar to NP_192763.1 heat shock protein 22 [Arabidopsis thaliana]
MFA	GQ03408_P23	BT113451	0.0197138	0.938227	0.00465114	AT5G05170	9e-148	Cellulose synthase family protein	UG|Pta.2015|gb|DR684943	1e-163	Transcribed locus, moderately similar to NP_001146633.1 hypothetical protein LOC100280232 [Zea mays]
MFA	GQ03413_I24	BT113565	0.00554044	0.796628	0.00615928	AT4G27270	7e-123	Quinone reductase family protein	UG|Pta.1998|gb|DR097195	3e-168	Transcribed locus, moderately similar to NP_194457.2 Quinone reductase family protein [Arabidopsis thaliana]
MFA	GQ03415_N08	BT113638	0.0254711	0.938227	0.00434696	AT2G26670	1e-98	Plant haem oxygenase (decyclizing) family protein	UG|Pta.47|gb|AF320030	2e-100	Heme oxygenase 1 (HO1) mRNA, complete cds@ nuclear gene for chloroplast product
MFA	GQ03415_N08	BT113638	0.0337494	0.938227	0.00401298	AT2G26670	1e-98	Plant haem oxygenase (decyclizing) family protein	UG|Pta.47|gb|AF320030	2e-100	Heme oxygenase 1 (HO1) mRNA, complete cds@ nuclear gene for chloroplast product
MFA	GQ03418_L13	BT113732	0.0313837	0.938227	0.00409922	AT2G45300	0	RNA 3'-terminal phosphate cyclase/enolpyruvate transferase, alpha/beta	UG|Pta.9557|gb|DR024120	6e-174	Transcribed locus, moderately similar to NP_001056712.1 Os06g0133900 [Oryza sativa Japonica Group]
MFA	GQ03418_L13	BT113732	0.0447509	0.940063	0.00367825	AT2G45300	0	RNA 3'-terminal phosphate cyclase/enolpyruvate transferase, alpha/beta	UG|Pta.9557|gb|DR024120	6e-174	Transcribed locus, moderately similar to NP_001056712.1 Os06g0133900 [Oryza sativa Japonica Group]
MFA	GQ03501_J16	BT113798	0.000577641	0.436072	0.00885131	AT4G06599	2e-171	ubiquitin family protein	UG|Pta.11317|gb|DR093527	2e-126	Transcribed locus, moderately similar to XP_002265791.1 PREDICTED: hypothetical protein [Vitis vinifera]
MFA	GQ03502_J12	BT113839	0.00996328	0.859804	0.00546171	AT1G18690	8e-71	Galactosyl transferase GMA12/MNN10 family protein	UG|Pta.23482|gb|DR690722	2e-141	Transcribed locus, weakly similar to XP_002966412.1 glycosyltransferase CAZy family GT34-like protein [Selaginella moellendorffii]
MFA	GQ03506_C17	BT114002	0.0438353	0.93937	0.00370277	AT1G03130	6e-95	photosystem I subunit D-2	UG|Pta.20796|gb|DR018966	5e-111	Transcribed locus, strongly similar to XP_002991814.1 hypothetical protein SELMODRAFT_26984 [Selaginella moellendorffii]
MFA	GQ03508_P12	BT114142	0.0344137	0.938227	0.00398985	AT2G45550	5e-119	cytochrome P450, family 76, subfamily C, polypeptide 4	UG|Pta.34496|gb|DR091808	6e-110	Transcribed locus, weakly similar to NP_001064217.2 Os10g0165300 [Oryza sativa Japonica Group]
MFA	GQ03510_K20	BT114225	0.0468885	0.949889	0.0036229	AT5G05140	1e-64	Transcription elongation factor (TFIIS) family protein	UG|Pta.19703|gb|CX650436	1e-49	Transcribed locus
MFA	GQ03513_G11	BT114372	0.0413954	0.93937	0.0037707	AT5G19855	1e-53	Chaperonin-like RbcX protein	UG|Pta.18246|gb|CO361463	8e-134	Transcribed locus, moderately similar to XP_002983972.1 hypothetical protein SELMODRAFT_48688 [Selaginella moellendorffii]
MFA	GQ03519_I17	BT114701	0.00180444	0.67017	0.00749413	AT2G22420	2e-92	Peroxidase superfamily protein	UG|Pta.22359|gb|DR683943	2e-126	Transcribed locus, moderately similar to XP_002271083.1 PREDICTED: hypothetical protein [Vitis vinifera]
MFA	GQ03602_I02	BT114803	0.0163901	0.938227	0.00487039	AT4G33030	0	sulfoquinovosyldiacylglycerol 1	UG|Pta.16733|gb|DR050681	0	Transcribed locus, moderately similar to NP_195029.1 UDP-sulfoquinovose synthase [Arabidopsis thaliana]
MFA	GQ03602_I02	BT114803	0.0123699	0.91477	0.00520464	AT4G33030	0	sulfoquinovosyldiacylglycerol 1	UG|Pta.16733|gb|DR050681	0	Transcribed locus, moderately similar to NP_195029.1 UDP-sulfoquinovose synthase [Arabidopsis thaliana]
MFA	GQ03602_K21	BT114811	0.0431265	0.93937	0.00372211	AT3G45770	1e-16	Polyketide synthase, enoylreductase family protein	UG|Pta.11955|gb|DT632710	1e-130	Transcribed locus, weakly similar to XP_002281802.1 PREDICTED: hypothetical protein [Vitis vinifera]
MFA	GQ03607_F01	BT115013	0.0435844	0.93937	0.00370958	AT1G27980	0	dihydrosphingosine phosphate lyase	UG|Pta.8253|gb|DR692770	4e-146	Transcribed locus, moderately similar to NP_174119.1 Sphingosine-1-phosphate lyase [Arabidopsis thaliana]
MFA	GQ03612_C08	BT115235	0.0319914	0.938227	0.00407646	AT5G27700	7e-45	Ribosomal protein S21e	UG|Pta.4363|gb|DR165670	3e-68	Transcribed locus, strongly similar to NP_198122.4 small subunit ribosomal protein S21e [Arabidopsis thaliana]
MFA	GQ03615_J11	BT115393	0.0474549	0.949889	0.00360866	AT3G11520	3e-101	CYCLIN B1@3	UG|Pta.22610|gb|DT634688	5e-105	Transcribed locus, weakly similar to XP_001780090.1 predicted protein [Physcomitrella patens subsp. patens]
MFA	GQ03701_L20	BT115569	0.0146374	0.938227	0.00500471	AT5G13930	0	Chalcone and stilbene synthase family protein	UG|Pta.2992|gb|DR093164	4e-170	Transcribed locus, strongly similar to NP_196897.1 chalcone synthase [Arabidopsis thaliana]
MFA	GQ03701_N07	BT115578	0.0344897	0.938227	0.00398723	AT1G13180	0	Actin-like ATPase superfamily protein	UG|Pta.6651|gb|DR683030	5e-114	Transcribed locus, moderately similar to XP_002315648.1 predicted protein [Populus trichocarpa]
MFA	GQ03705_N23	BT115769	0.0438248	0.93937	0.00370305	AT3G19120	2e-28	PIF / Ping-Pong family of plant transposases	UG|Pta.13638|gb|DR180501	1e-16	Transcribed locus
MFA	GQ03705_N23	BT115769	0.017102	0.938227	0.00336649	AT3G19120	2e-28	PIF / Ping-Pong family of plant transposases	UG|Pta.13638|gb|DR180501	1e-16	Transcribed locus
MFA	GQ03708_B21	BT115892	0.0206172	0.938227	0.00459794	AT2G22500	2e-132	uncoupling protein 5	UG|Pta.831|gb|DT626283	5e-158	Transcribed locus, moderately similar to XP_002285693.1 PREDICTED: hypothetical protein [Vitis vinifera]
MFA	GQ03709_A21	BT115933	0.0220711	0.938227	0.00451703	AT1G56340	0	calreticulin 1a	UG|Pta.202|gb|AF283816	0	Calreticulin
MFA	GQ03709_I20	BT115963	0.00571929	0.796628	0.0061215	AT4G11570	2e-114	Haloacid dehalogenase-like hydrolase (HAD) superfamily protein
MFA	GQ03712_E22	BT116127	0.00058574	0.436072	0.00883471	AT1G65450	8e-91	HXXXD-type acyl-transferase family protein	UG|Pta.20963|gb|DR093408	3e-138	Transcribed locus, weakly similar to XP_002264583.1 PREDICTED: hypothetical protein [Vitis vinifera]
MFA	GQ03712_F05	BT116129	0.0307964	0.938227	0.00412163	AT1G47670	2e-108	Transmembrane amino acid transporter family protein	UG|Pta.21859|gb|DR684652	3e-94	Transcribed locus, moderately similar to NP_175198.1 Lysine histidine transporter-like 8 [Arabidopsis thaliana]
MFA	GQ03712_F22	BT116132	0.0360565	0.938227	0.00393452
MFA	GQ03712_G09	BT116134	0.0415641	0.93937	0.00376588	AT1G29910	5e-34	chlorophyll A/B binding protein 3	UG|Pta.575|gb|DR094830	2e-68	Transcribed locus, strongly similar to NP_565786.1 light-harvesting complex II chlorophyll a/b binding protein 1 [Arabidopsis thaliana]
MFA	GQ03712_K15	BT116153	0.036493	0.93937	0.00392025	AT1G31940	1e-26	unknown protein@ LOCATED IN: plasma membrane@ EXPRESSED IN: 22 plant structures@ EXPRESSED DURING: 13 growth stages@ BEST Arabidopsis thaliana protein match is: unknown protein (TAIR:AT2G35585.1)@ Has 67 Blast hits to 67 proteins in 17 species: Archae - 0@ Bacteria - 0@ Metazoa - 0@ Fungi - 0@ Plants - 67@ Viruses - 0@ Other Eukaryotes - 0 (source: NCBI BLink).	UG|Pta.2038|gb|DR385068	2e-133	Transcribed locus, weakly similar to XP_002274901.1 PREDICTED: hypothetical protein [Vitis vinifera]
MFA	GQ03713_B04	BT116172	0.0164054	0.938227	0.00486928	AT5G48485	0.00000000001	Bifunctional inhibitor/lipid-transfer protein/seed storage 2S albumin superfamily protein	UG|Pta.5755|gb|DR091069	3e-78	Transcribed locus
MFA	GQ03713_D13	BT116183	0.0094061	0.838526	0.00553009	AT2G40100	7e-96	light harvesting complex photosystem II	UG|Pta.594|gb|DR015312	2e-144	Transcribed locus, moderately similar to NP_001059975.1 Os07g0558400 [Oryza sativa Japonica Group]
MFA	GQ03713_E10	BT116188	0.00396022	0.796628	0.00655863	AT2G35680	1e-94	Phosphotyrosine protein phosphatases superfamily protein	UG|Pta.12589|gb|DR167146	6e-131	Transcribed locus, moderately similar to XP_002301226.1 predicted protein [Populus trichocarpa]
MFA	GQ03713_I07	BT116199	0.0173966	0.938227	0.00479961	AT5G55950	2e-157	Nucleotide/sugar transporter family protein	UG|Pta.11602|gb|DR097416	1e-120	Transcribed locus, moderately similar to XP_002265761.1 PREDICTED: hypothetical protein [Vitis vinifera]
MFA	GQ03713_I07	BT116199	0.0186929	0.938227	0.00471428	AT5G55950	2e-157	Nucleotide/sugar transporter family protein	UG|Pta.11602|gb|DR097416	1e-120	Transcribed locus, moderately similar to XP_002265761.1 PREDICTED: hypothetical protein [Vitis vinifera]
MFA	GQ03715_J22	BT116299	0.048297	0.951927	0.00230767	AT4G03210	4e-115	xyloglucan endotransglucosylase/hydrolase 9	UG|Pta.385|gb|DR049906	0	Transcribed locus, weakly similar to NP_192230.1 xyloglucan endotransglucosylase/hydrolase protein 9 [Arabidopsis thaliana]
MFA	GQ03716_P22	BT116348	0.0196265	0.938227	0.0046564	AT5G45360	1e-95	F-box family protein	UG|Pta.13612|gb|DT634163	2e-175	Transcribed locus, weakly similar to NP_001058540.1 Os06g0709100 [Oryza sativa (japonica cultivar-group)]
MFA	GQ03718_J01	BT116428	0.0227968	0.938227	0.00447863	AT4G30470	7e-94	NAD(P)-binding Rossmann-fold superfamily protein	UG|Pta.6081|gb|DT637710	2e-145	Transcribed locus, weakly similar to NP_194776.1 Rossmann-fold NAD(P)-binding domain-containing protein [Arabidopsis thaliana]
MFA	GQ03801_E18	BT116523	0.0305329	0.938227	0.00413183	AT2G16060	3e-61	hemoglobin 1	UG|Pta.12160|gb|DR690332	3e-130	Transcribed locus, moderately similar to XP_002284684.1 PREDICTED: similar to non-symbiotic hemoglobin class 1 [Vitis vinifera]
MFA	GQ03802_L02	BT116590	0.0334322	0.938227	0.00402419	AT2G30590	6e-60	WRKY DNA-binding protein 21	UG|Pta.17331|gb|CX712590	2e-131	Transcribed locus, moderately similar to XP_002970246.1 hypothetical protein SELMODRAFT_147026 [Selaginella moellendorffii]
MFA	GQ03804_H13	BT116677	0.0234155	0.938227	0.00444684	AT3G22190	1e-45	IQ-domain 5	UG|Pta.4353|gb|DN609004	5e-151	Transcribed locus, weakly similar to NP_001056849.1 Os06g0155300 [Oryza sativa Japonica Group]
MFA	GQ03804_H13	BT116677	0.0386015	0.93937	0.0038536	AT3G22190	1e-45	IQ-domain 5	UG|Pta.4353|gb|DN609004	5e-151	Transcribed locus, weakly similar to NP_001056849.1 Os06g0155300 [Oryza sativa Japonica Group]
MFA	GQ03805_C07	BT116706	0.0180589	0.938227	0.00475525	AT4G33510	0	3-deoxy-d-arabino-heptulosonate 7-phosphate synthase	UG|Pta.1154|gb|DR387993	0	Transcribed locus, moderately similar to NP_195077.1 phospho-2-dehydro-3-deoxyheptonate aldolase 2 [Arabidopsis thaliana]
MFA	GQ03805_C07	BT116706	0.00560767	0.796628	0.00614493	AT4G33510	0	3-deoxy-d-arabino-heptulosonate 7-phosphate synthase	UG|Pta.1154|gb|DR387993	0	Transcribed locus, moderately similar to NP_195077.1 phospho-2-dehydro-3-deoxyheptonate aldolase 2 [Arabidopsis thaliana]
MFA	GQ03805_I24	BT116727	0.00187664	0.67017	0.00744742	AT1G22050	2e-45	membrane-anchored ubiquitin-fold protein 6 precursor	UG|Pta.8889|gb|DR694562	2e-126	Transcribed locus, moderately similar to NP_001050409.1 Os03g0426800 [Oryza sativa Japonica Group]
MFA	GQ03806_I15	BT116778	0.0272599	0.938227	0.0042664	AT3G48080	9e-70	alpha/beta-Hydrolases superfamily protein	UG|Pta.14064|gb|DR100316	2e-162	Transcribed locus, weakly similar to XP_002275637.1 PREDICTED: hypothetical protein [Vitis vinifera]
MFA	GQ03808_I16	BT116883	0.0404603	0.93937	0.00379781				UG|Pta.6460|gb|CK604170	3e-25	Transcribed locus, weakly similar to XP_002285919.1 PREDICTED: hypothetical protein [Vitis vinifera]
MFA	GQ03810_K09	BT116976	0.034632	0.938227	0.00398235	AT5G17420	0	Cellulose synthase family protein	UG|Pta.511|gb|AY789652	0	Cellulose synthase catalytic subunit (CesA3)
MFA	GQ03811_D01	BT117021	0.0278552	0.938227	0.00424076	AT5G03040	7e-69	IQ-domain 2	UG|Pta.9263|gb|DR014010	6e-137	Transcribed locus, weakly similar to XP_002277282.1 PREDICTED: hypothetical protein [Vitis vinifera]
MFA	GQ03811_G23	BT117036	0.0362337	0.938227	0.0025959	AT3G56440	0	homolog of yeast autophagy 18 (ATG18) D	UG|Pta.976|gb|DR049516	1e-127	Transcribed locus, moderately similar to XP_002321321.1 predicted protein [Populus trichocarpa]
MFA	GQ03812_F05	BT117075	0.00358435	0.796628	0.00667726				UG|Pta.1358|gb|DR051868	2e-66	Transcribed locus, weakly similar to NP_187123.1 hevein-like protein [Arabidopsis thaliana]
MFA	GQ03814_A15	BT117163	0.0214323	0.938227	0.0045519	AT1G48600	0	S-adenosyl-L-methionine-dependent methyltransferases superfamily protein	UG|Pta.22406|gb|DT635489	8e-179	Transcribed locus, moderately similar to XP_002282182.1 PREDICTED: hypothetical protein [Vitis vinifera]
MFA	GQ03815_F15	BT117230	0.0122766	0.91477	0.00371326	AT2G39900	3e-98	GATA type zinc finger transcription factor family protein	UG|Pta.10301|gb|DR015870	3e-150	Transcribed locus, moderately similar to NP_001049655.1 Os03g0266100 [Oryza sativa Japonica Group]
MFA	GQ03815_P06	BT117253	0.0424468	0.93937	0.00374095	AT3G06720	0	importin alpha isoform 1	UG|Pta.10656|gb|DT627244	4e-166	Transcribed locus, moderately similar to NP_187328.1 Importin subunit alpha-1 [Arabidopsis thaliana]
MFA	GQ03816_F14	BT117273	0.0421859	0.93937	0.00374826	AT5G63470	4e-47	nuclear factor Y, subunit C4	UG|Pta.11563|gb|DR081038	8e-131	Transcribed locus, moderately similar to XP_001783583.1 predicted protein [Physcomitrella patens subsp. patens]
MFA	GQ03816_N01	BT117303	0.0291532	0.938227	0.00418671	AT1G20150	7e-172	Subtilisin-like serine endopeptidase family protein	UG|Pta.7932|gb|CF669715	9e-119	Transcribed locus, weakly similar to XP_001777292.1 predicted protein [Physcomitrella patens subsp. patens]
MFA	GQ03819_C01	BT117415	0.0414108	0.93937	0.00377026	AT2G26730	2e-104	Leucine-rich repeat protein kinase family protein	UG|Pta.9195|gb|DR051978	3e-130	Transcribed locus, moderately similar to XP_002281635.1 PREDICTED: hypothetical protein [Vitis vinifera]
MFA	GQ03819_E08	BT117425	0.0379422	0.93937	0.00387404	AT3G23640	0	heteroglycan glucosidase 1	UG|Pta.5994|gb|CO159467	4e-134	Transcribed locus, weakly similar to NP_566736.1 heteroglycan glucosidase 1 [Arabidopsis thaliana]
MFA	GQ03819_I08	BT117438	0.0330226	0.938227	0.00403881	AT2G39050	1e-53	hydroxyproline-rich glycoprotein family protein	UG|Pta.81|gb|DT625464	2e-161	Transcribed locus, weakly similar to XP_002972431.1 hypothetical protein SELMODRAFT_148346 [Selaginella moellendorffii]
MFA	GQ03819_K23	BT117448	0.0172166	0.938227	0.00481197	AT1G18540	4e-97	Ribosomal protein L6 family protein	UG|Pta.4923|gb|DR163255	5e-163	Transcribed locus, moderately similar to NP_173289.1 60S ribosomal protein L6-1 [Arabidopsis thaliana]
MFA	GQ03819_K23	BT117448	0.0298588	0.938227	0.00415833	AT1G18540	4e-97	Ribosomal protein L6 family protein	UG|Pta.4923|gb|DR163255	5e-163	Transcribed locus, moderately similar to NP_173289.1 60S ribosomal protein L6-1 [Arabidopsis thaliana]
MFA	GQ03901_N10	BT117508	0.000706671	0.45128	0.00861096	AT4G27450	2e-88	Aluminium induced protein with YGL and LRDR motifs	UG|Pta.15313|gb|DN612731	6e-147	Transcribed locus, weakly similar to NP_199196.1 pentatricopeptide repeat-containing protein-like protein [Arabidopsis thaliana]
MFA	GQ03903_I16	BT117564	0.0383133	0.93937	0.00386249	AT5G60790	0	ABC transporter family protein	UG|Pta.11130|gb|CO413870	2e-123	Transcribed locus, strongly similar to NP_001062528.1 Os08g0564100 [Oryza sativa Japonica Group]
MFA	GQ03909_J06	BT117739	0.0474897	0.949889	0.00360779	AT4G14950	2e-157	SNARE associated Golgi protein family	UG|Pta.8855|gb|DT637712	8e-154	Transcribed locus, moderately similar to XP_002335632.1 predicted protein [Populus trichocarpa]
MFA	GQ03909_J06	BT117739	0.0359368	0.938227	0.00393847	AT4G14950	2e-157	SNARE associated Golgi protein family	UG|Pta.8855|gb|DT637712	8e-154	Transcribed locus, moderately similar to XP_002335632.1 predicted protein [Populus trichocarpa]
MFA	GQ03909_J06	BT117739	0.0410976	0.93937	0.00377927	AT4G14950	2e-157	SNARE associated Golgi protein family	UG|Pta.8855|gb|DT637712	8e-154	Transcribed locus, moderately similar to XP_002335632.1 predicted protein [Populus trichocarpa]
MFA	GQ03909_J06	BT117739	0.0420197	0.93937	0.00375295	AT4G14950	2e-157	SNARE associated Golgi protein family	UG|Pta.8855|gb|DT637712	8e-154	Transcribed locus, moderately similar to XP_002335632.1 predicted protein [Populus trichocarpa]
MFA	GQ03913_A14	BT117810	0.0324424	0.938227	0.00405985				UG|Pta.21737|gb|DR095129	1e-36	Transcribed locus, moderately similar to NP_001061018.1 Os08g0155000 [Oryza sativa Japonica Group]
MFA	GQ03913_C18	BT117813	0.0312746	0.938227	0.00410335	AT3G04730	2e-52	indoleacetic acid-induced protein 16	UG|Pta.15414|gb|CF390315	6e-87	Transcribed locus, moderately similar to XP_002264963.1 PREDICTED: hypothetical protein [Vitis vinifera]
MFA	GQ03915_N17	BT117888	0.0345405	0.938227	0.00264431	AT2G18370	1e-17	Bifunctional inhibitor/lipid-transfer protein/seed storage 2S albumin superfamily protein	UG|Pta.233|gb|DT625198	3e-45	Transcribed locus, weakly similar to NP_001065988.1 Os12g0115300 [Oryza sativa Japonica Group]
MFA	GQ03917_E02	BT117920	0.0174555	0.938227	0.0047956	AT5G46860	4e-109	Syntaxin/t-SNARE family protein	UG|Pta.80|gb|DR097325	5e-88	Transcribed locus, moderately similar to XP_002278649.1 PREDICTED: hypothetical protein [Vitis vinifera]
MFA	GQ03919_I21	BT117983	0.00203075	0.677216	0.00564391	AT2G35840	6e-122	Sucrose-6F-phosphate phosphohydrolase family protein	UG|Pta.9498|gb|AF460845	0	Sucrose-phosphatase
MFA	GQ04001_O23	BT118064	0.0151101	0.938227	0.00496696	AT3G21510	4e-54	histidine-containing phosphotransmitter 1	UG|Pta.16648|gb|CO169791	7e-118	Transcribed locus, weakly similar to XP_002312719.1 histidine phosphotransfer protein [Populus trichocarpa]
MFA	GQ04005_B22	BT118325	0.0442091	0.940063	0.0036927	AT2G18050	0.0000000000007	histone H1-3	UG|Pta.12116|gb|CV144301	2e-78	Transcribed locus, weakly similar to XP_001764980.1 predicted protein [Physcomitrella patens subsp. patens]
MFA	GQ04006_F21	BT118438	0.00592391	0.796628	0.0060797	AT2G01630	0	O-Glycosyl hydrolases family 17 protein	UG|Pta.7246|gb|DT636768	4e-168	Transcribed locus, weakly similar to NP_001077866.1 glucan endo-1,3-beta-glucosidase 3 [Arabidopsis thaliana]
MFA	GQ04007_K18	BT118556	0.0137416	0.933553	0.00507972	AT4G35880	2e-138	Eukaryotic aspartyl protease family protein	UG|Pta.20707|gb|DR015521	2e-101	Transcribed locus, weakly similar to NP_195313.2 aspartyl protease family protein [Arabidopsis thaliana]
MFA	GQ04009_M14	BT118744	0.0220029	0.938227	0.00452071	AT4G00570	4e-74	NAD-dependent malic enzyme 2	UG|Pta.4136|gb|DT633300	4e-130	Transcribed locus, moderately similar to NP_191966.2 malate dehydrogenase (decarboxylating) [Arabidopsis thaliana]
MFA	GQ04010_H14	BT118808	0.0456005	0.946281	0.00365594	AT3G26710	4e-71	cofactor assembly of complex C	UG|Pta.19730|gb|DR019766	1e-151	Transcribed locus, moderately similar to NP_566797.1 cofactor assembly of complex C [Arabidopsis thaliana]
MFA	GQ04013_C17	BT118997	0.022835	0.938227	0.00447664	AT4G34590	0.000000000001	G-box binding factor 6	UG|Pta.12363|gb|DR016612	9e-145	Transcribed locus, weakly similar to XP_001773106.1 predicted protein [Physcomitrella patens subsp. patens]
MFA	GQ04102_J17	BT119193	0.0248577	0.938227	0.0043759	AT2G15790	1e-177	peptidyl-prolyl cis-trans isomerase / cyclophilin-40 (CYP40) / rotamase	UG|Pta.17785|gb|DT637384	5e-128	Transcribed locus, moderately similar to XP_002306460.1 predicted protein [Populus trichocarpa]
MFA	GQ04103_B02	BT119242	0.0268875	0.938227	0.00289934	AT4G39970	1e-134	Haloacid dehalogenase-like hydrolase (HAD) superfamily protein	UG|Pta.19570|gb|CX645567	1e-21	Transcribed locus, moderately similar to NP_001050499.1 Os03g0565200 [Oryza sativa Japonica Group]
MFA	GQ04106_A18	BT119463	0.0372439	0.93937	0.00389608				UG|Pta.11410|gb|DR092919	3e-66	Transcribed locus, weakly similar to NP_001052553.1 Os04g0364800 [Oryza sativa Japonica Group]
MFA	GQ04106_H11	BT119501	0.00492398	0.796628	0.00629955	AT4G16280	6e-17	RNA binding@abscisic acid binding	UG|Pta.16710|gb|CO165492	3e-19	Transcribed locus, weakly similar to XP_002279515.1 PREDICTED: hypothetical protein [Vitis vinifera]
MFA	GQ04107_I15	BT119587	0.0274548	0.938227	0.00425795	AT2G28660	5e-24	Chloroplast-targeted copper chaperone protein	UG|Pta.14608|gb|CO369564	4e-91	Transcribed locus, weakly similar to XP_002463632.1 hypothetical protein SORBIDRAFT_01g003340 [Sorghum bicolor]
MFA	GQ04109_H22	BT119743	0.0159154	0.938227	0.00490529	AT1G71190	3e-94	senescence associated gene 18	UG|Pta.6767|gb|DT627888	4e-90	Transcribed locus, moderately similar to NP_177275.1 senescence associated protein 18 [Arabidopsis thaliana]
MFA	GQ04109_P04	BT119779	0.0349126	0.938227	0.00397277	AT1G61150	5e-133	LisH and RanBPM domains containing protein	UG|Pta.3695|gb|CO161275	2e-177	Transcribed locus, moderately similar to NP_001077750.1 LisH and RanBPM domain-containing protein [Arabidopsis thaliana]
MFA	GQ04112_C19	BT119905	1.44456e-05	0.0922493	0.0132588	AT4G38400	6e-71	expansin-like A2	UG|Pta.15461|gb|DR181270	8e-152	Transcribed locus, weakly similar to XP_002305545.1 hypothetical protein POPTRDRAFT_713415 [Populus trichocarpa]
MFA	GQ0168_D02	BT102186	0.0499335	0.956769	0.00354827	AT5G65670	3e-30	indole-3-acetic acid inducible 9	UG|Pta.16268|gb|DR691594	1e-124	Transcribed locus, weakly similar to XP_002309532.1 predicted protein [Populus trichocarpa]
MFA	GQ04005_I16	BT118360	0.0349497	0.938227	0.00397151	AT4G19810	1e-94	Glycosyl hydrolase family protein with chitinase insertion domain	UG|Pta.16629|gb|DR165951	8e-124	Transcribed locus, weakly similar to XP_002337087.1 predicted protein [Populus trichocarpa]
MFA	GQ0206_M13	BT103112	0.0168251	0.938227	0.00483928	AT1G30650	1e-23	WRKY DNA-binding protein 14	UG|Pta.17812|gb|DR116938	2e-26	Transcribed locus, moderately similar to XP_002962865.1 hypothetical protein SELMODRAFT_77979 [Selaginella moellendorffii]
MFA	GQ03707_L07	BT115868	0.0124619	0.91477	0.00519584	AT4G17170	9e-121	RAB GTPase homolog B1C	UG|Pta.1263|gb|DR683176	2e-137	Transcribed locus, strongly similar to XP_001695070.1 small rab-related GTPase [Chlamydomonas reinhardtii]
MFA	GQ0252_A22	BT103429	0.0183901	0.938227	0.00473367	AT3G49220	2e-47	Plant invertase/pectin methylesterase inhibitor superfamily	UG|Pta.11579|gb|CX713159	3e-58	Transcribed locus, weakly similar to NP_566379.1 pectinesterase 25 [Arabidopsis thaliana]
MFA	GQ02010_K21	BT102668	0.0217258	0.938227	0.00453575	AT4G19420	3e-123	Pectinacetylesterase family protein	UG|Pta.7716|gb|DR015058	2e-140	Transcribed locus, weakly similar to NP_001047850.1 Os02g0702400 [Oryza sativa Japonica Group]
MFA	GQ03810_K09	BT116976	0.01123	0.896551	0.0053195	AT5G17420	0	Cellulose synthase family protein	UG|Pta.511|gb|AY789652	0	Cellulose synthase catalytic subunit (CesA3)
MFA	GQ0168_C09	BT102184	0.00641216	0.796628	0.00598553	AT1G33250	1e-92	Protein of unknown function (DUF604)	UG|Pta.17500|gb|DR060071	7e-38	Transcribed locus, moderately similar to XP_002270850.1 PREDICTED: hypothetical protein [Vitis vinifera]
MFA	GQ03915_D23	BT117871	0.0120686	0.91477	0.00523394	AT1G04410	0	Lactate/malate dehydrogenase family protein	UG|Pta.5807|gb|DR020621	2e-139	Transcribed locus, strongly similar to NP_171936.1 malate dehydrogenase [Arabidopsis thaliana]
MFA	GQ03320_I12	BT112759	5.17262e-05	0.165162	0.0117324	AT4G35630	0	phosphoserine aminotransferase	UG|Pta.10688|gb|CO161329	4e-118	Transcribed locus, moderately similar to NP_179354.1 putative phosphoserine aminotransferase [Arabidopsis thaliana]
MFA	GQ03236_G10	BT111350	0.0491287	0.956769	0.00356755	AT4G13660	2e-106	pinoresinol reductase 2	UG|Pta.5358|gb|DR059817	1e-141	Transcribed locus, weakly similar to XP_002971758.1 hypothetical protein SELMODRAFT_172293 [Selaginella moellendorffii]
MFA	GQ03121_G06	BT108404	0.00857371	0.838526	0.00564021	AT3G57420	0	Protein of unknown function (DUF288)	UG|Pta.2691|gb|CO160869	3e-93	Transcribed locus, weakly similar to NP_001055443.2 Os05g0391200 [Oryza sativa Japonica Group]
MFA	WS00748_E08	DR578151	0.0295954	0.938227	0.00416884	AT5G05340	1e-53	Peroxidase superfamily protein	UG|Pta.34289|gb|CF386788	2e-80	Transcribed locus, moderately similar to XP_002268259.1 PREDICTED: hypothetical protein [Vitis vinifera]
MFA	GQ03102_J18	BT107086	0.0371315	0.93937	0.00389967	AT4G12910	9e-86	serine carboxypeptidase-like 20	UG|Pta.18797|gb|DR110400	4e-125	Transcribed locus, weakly similar to XP_002443031.1 hypothetical protein SORBIDRAFT_08g006610 [Sorghum bicolor]
MFA	GQ03316_I04	BT112508	0.0260392	0.938227	0.00432078	AT4G27760	3e-116	NAD(P)-binding Rossmann-fold superfamily protein	UG|Pta.23801|gb|DT638026	1e-45	Transcribed locus, weakly similar to NP_200122.1 Rossmann-fold NAD(P)-binding domain-containing protein [Arabidopsis thaliana]
MFA	GQ0133_K12	BT101933	0.0421632	0.93937	0.0037489	AT4G33860	4e-161	Glycosyl hydrolase family 10 protein	UG|Pta.20659|gb|DR014476	2e-60	Transcribed locus, weakly similar to XP_002301133.1 predicted protein [Populus trichocarpa]
MOE	GQ03505_O03	BT113988	0.0175745	0.937827	0.00477885	AT5G44210	9e-23	erf domain protein 9	UG|Pta.14997|gb|DT626412	5e-65	Transcribed locus, strongly similar to XP_002987951.1 hypothetical protein SELMODRAFT_49950 [Selaginella moellendorffii]
MOE	GQ03814_O23	BT117204	0.0344587	0.937827	0.00398107	AT3G53230	0	ATPase, AAA-type, CDC48 protein	UG|Pta.10468|gb|DR019321	7e-127	Transcribed locus, strongly similar to NP_190891.1 cell division control protein 48-D [Arabidopsis thaliana]
MOE	GQ0025_F11	BT100556	0.0418979	0.94811	0.00374958	AT5G23420	9e-26	high-mobility group box 6	UG|Pta.14467|gb|DR015688	2e-61	Transcribed locus, weakly similar to XP_002983394.1 hypothetical protein SELMODRAFT_117986 [Selaginella moellendorffii]
MOE	GQ0177_G13	GT739903	0.0430482	0.94811	0.00371751	AT1G77380	7e-176	amino acid permease 3	UG|Pta.34542|gb|DR690423	2e-162	Transcribed locus, weakly similar to XP_002974163.1 hypothetical protein SELMODRAFT_100110 [Selaginella moellendorffii]
MOE	GQ03011_B21	BT106813	0.0480332	0.94811	0.00358777	AT2G16910	7e-16	basic helix-loop-helix (bHLH) DNA-binding superfamily protein	UG|Pta.6476|gb|DR163491	1e-100	Transcribed locus, weakly similar to XP_002263999.1 PREDICTED: hypothetical protein [Vitis vinifera]
MOE	GQ0208_O21	BT103227	0.0378477	0.937827	0.00386997	AT5G51260	1e-74	HAD superfamily, subfamily IIIB acid phosphatase	UG|Pta.34341|gb|CF669749	5e-157	Transcribed locus, weakly similar to XP_002309231.1 predicted protein [Populus trichocarpa]
MOE	GQ0209_D16	CO486596	0.0146959	0.937827	0.0049909	AT1G33250	7e-22	Protein of unknown function (DUF604)	UG|Pta.17500|gb|DR060071	3e-36	Transcribed locus, moderately similar to XP_002270850.1 PREDICTED: hypothetical protein [Vitis vinifera]
MOE	GQ03007_K12	BT106671	0.0224408	0.937827	0.00448915	AT3G21240	0	4-coumarate:CoA ligase 2	UG|Pta.423|gb|U12013	0	PT4CL1 4-coumarate-CoA ligase enzyme
MOE	GQ0195_N02	BT102514	0.0429328	0.94811	0.00372068	AT3G17390	0	S-adenosylmethionine synthetase family protein	UG|Pta.11623|gb|DR160342	0	Transcribed locus, strongly similar to NP_188365.1 S-adenosylmethionine synthase 4 [Arabidopsis thaliana]
MOE	GQ0065_E22	BT101040	0.0427332	0.94811	0.0037262	AT2G02540	3e-21	homeobox protein 21	UG|Pta.9219|gb|DR112078	2e-83	Transcribed locus, moderately similar to NP_565088.1 mini zinc finger 1 [Arabidopsis thaliana]
MOE	GQ03610_M12	BT115168	0.0240957	0.937827	0.00440485	AT1G68570	0	Major facilitator superfamily protein	UG|Pta.15630|gb|CV032421	4e-173	Transcribed locus, weakly similar to NP_177024.1 putative nitrite transporter [Arabidopsis thaliana]
MOE	GQ03502_N09	BT113846	0.0223954	0.937827	0.00449156	AT2G17370	0	3-hydroxy-3-methylglutaryl-CoA reductase 2	UG|Pta.23924|gb|DT638774	1e-165	Transcribed locus, moderately similar to NP_179329.1 3-hydroxy-3-methylglutaryl-coenzyme A reductase 2 [Arabidopsis thaliana]
MOE	GQ02820_N02	BT105316	0.0282003	0.937827	0.00421848	AT5G02260	5e-110	expansin A9	UG|Pta.15078|gb|CF386766	1e-153	Transcribed locus, weakly similar to NP_195846.1 expansin A9 [Arabidopsis thaliana]
[truncated: 892 more rows]

## Sheet: Table S3
Table S3 Selected genes in the co-expression network and their functions
[truncated: 102 more rows]
